# Supplementary material for: 2,4-Bis(2-fluoro­phen­yl)-3-aza­bicyclo­[3.3.1]nonan-9-one
Source: Acta Crystallogr Sect E Struct Rep Online. 2009 Jun 17;65(Pt 7):o1596. doi: 10.1107/S1600536809022065 (PMC2969275; doi:10.1107/S1600536809022065)
Supplement: Supplementary file 2 [file e-65-o1596-Isup2.hkl]

# 
# h,k,l, Fc-squared, Fo-squared, sigma(Fo-squared) and status flag 
# 
data_I
_shelx_title ' new in P-1' 
_shelx_refln_list_code          4 
_shelx_F_calc_maximum      144.94 
_exptl_crystal_F_000       344.00 
_reflns_d_resolution_high  0.7446 
 
loop_ 
 _symmetry_equiv_pos_as_xyz 
 'x, y, z' 
 '-x, -y, -z' 
 
_cell_length_a     7.4699 
_cell_length_b    10.6621 
_cell_length_c    10.7131 
_cell_angle_alpha  78.027 
_cell_angle_beta   78.946 
_cell_angle_gamma  87.201 
 
_shelx_F_squared_multiplier     1.000 
 
loop_ 
 _refln_index_h 
 _refln_index_k 
 _refln_index_l 
 _refln_F_squared_calc 
 _refln_F_squared_meas 
 _refln_F_squared_sigma 
 _refln_observed_status 
   1   0   0       35.50       21.78      0.39 o 
   2   0   0      541.33      530.23      4.21 o 
   3   0   0      102.17      108.89      1.38 o 
   4   0   0       39.63       39.37      1.04 o 
   5   0   0      140.50      164.22      2.67 o 
   6   0   0      139.97      132.59      3.36 o 
   7   0   0       21.71       23.32      2.94 o 
   8   0   0       13.72       13.97      2.82 o 
   9   0   0        0.01       -0.51      1.74 o 
  -9   1   0        0.75        0.97      1.83 o 
  -8   1   0        0.96        0.87      1.97 o 
  -7   1   0       50.21       48.51      3.77 o 
  -6   1   0       85.62       81.02      2.40 o 
  -5   1   0        2.87        1.13      0.49 o 
  -4   1   0       76.53       87.80      1.75 o 
  -3   1   0      208.69      224.77      1.94 o 
  -2   1   0      117.84      115.35      1.10 o 
  -1   1   0     8675.26     7882.60     45.37 o 
   1   1   0     1695.15     1598.58     12.16 o 
   2   1   0       21.08       19.19      0.72 o 
   3   1   0       10.54       16.88      1.29 o 
   4   1   0      205.83      231.07      3.44 o 
   5   1   0        0.02       -0.41      0.44 o 
   6   1   0        0.18       -0.09      0.90 o 
   7   1   0       47.42       51.92      3.93 o 
   8   1   0        1.00        0.18      1.76 o 
   9   1   0        3.91        7.40      2.82 o 
  -9   2   0        3.66        6.08      2.53 o 
  -8   2   0        1.79        1.60      1.87 o 
  -7   2   0       21.74       20.83      2.88 o 
  -6   2   0       12.32       11.63      1.21 o 
  -5   2   0        0.06        0.11      0.38 o 
  -4   2   0      295.70      331.47      3.24 o 
  -3   2   0       43.13       54.93      0.91 o 
  -2   2   0      366.39      342.90      2.71 o 
  -1   2   0      291.48      286.07      2.05 o 
   0   2   0     2965.56     2922.67     22.01 o 
   1   2   0     1560.91     1489.09     10.39 o 
   2   2   0       13.46       13.06      0.51 o 
   3   2   0       20.84       24.24      1.52 o 
   4   2   0      274.85      278.45      4.06 o 
   5   2   0      287.82      281.72      5.82 o 
   6   2   0       44.51       44.70      2.31 o 
   7   2   0       10.88       13.00      2.45 o 
   8   2   0        0.05        3.87      2.09 o 
   9   2   0        0.82       -0.63      2.13 o 
  -9   3   0        7.07        7.24      2.68 o 
  -8   3   0        0.01       -0.08      2.03 o 
  -7   3   0       17.78       12.62      1.76 o 
  -6   3   0       46.16       39.66      2.54 o 
  -5   3   0        0.72        0.81      0.39 o 
  -4   3   0        0.28        0.09      0.33 o 
  -3   3   0      758.19      794.89      5.14 o 
  -2   3   0      496.82      501.93      3.36 o 
  -1   3   0       89.77       82.12      0.89 o 
   0   3   0     1046.90      984.69      7.08 o 
   1   3   0      309.80      323.60      2.76 o 
   2   3   0      382.78      383.94      3.67 o 
   3   3   0      335.87      305.17      5.36 o 
   4   3   0        3.47        3.14      0.55 o 
   5   3   0       39.45       41.28      1.44 o 
   6   3   0       75.69       73.73      2.91 o 
   7   3   0        5.34        4.68      1.29 o 
   8   3   0        0.38        1.70      1.78 o 
   9   3   0        0.57       -0.81      2.19 o 
  -9   4   0        4.19       -0.61      2.33 o 
  -8   4   0        0.00       -1.66      1.66 o 
  -7   4   0       94.87       90.22      3.69 o 
  -6   4   0      190.19      182.83      3.76 o 
  -5   4   0       10.16        6.60      0.62 o 
  -4   4   0        2.36        4.93      0.49 o 
  -3   4   0     1092.46     1170.70      7.74 o 
  -2   4   0       32.95       34.15      0.69 o 
  -1   4   0     1234.87     1256.60      7.89 o 
   0   4   0      867.32      890.03      6.61 o 
   1   4   0      239.66      238.94      2.31 o 
   2   4   0      293.02      301.04      2.87 o 
   3   4   0        1.36        1.07      0.45 o 
   4   4   0       45.77       43.89      1.36 o 
   5   4   0       44.92       52.50      1.98 o 
   6   4   0       20.70       23.17      1.54 o 
   7   4   0        4.72        5.97      1.40 o 
   8   4   0        0.27       -1.52      1.76 o 
   9   4   0        0.27        0.12      2.13 o 
  -9   5   0        1.27       -1.12      2.47 o 
  -8   5   0        4.66        3.54      1.59 o 
  -7   5   0       24.27       18.90      1.49 o 
  -6   5   0      162.68      139.29      4.87 o 
  -5   5   0       44.37       44.65      1.28 o 
  -4   5   0       64.48       69.55      1.43 o 
  -3   5   0       19.28       18.58      0.69 o 
  -2   5   0       82.82       91.61      1.24 o 
  -1   5   0      214.21      221.30      2.15 o 
   0   5   0       92.83       86.83      1.45 o 
   1   5   0      578.03      563.66      5.11 o 
   2   5   0       95.05       91.72      1.57 o 
   3   5   0       16.29       21.00      0.94 o 
   4   5   0        3.48        4.58      0.80 o 
   5   5   0       49.95       46.27      1.88 o 
   6   5   0       71.36       75.23      4.96 o 
   7   5   0       10.73        8.12      1.53 o 
   8   5   0        1.25        3.41      1.97 o 
   9   5   0        1.04        0.55      2.35 o 
  -8   6   0        5.37       11.07      2.11 o 
  -7   6   0       44.09       34.23      1.93 o 
  -6   6   0        2.73        1.99      0.99 o 
  -5   6   0        6.25        7.00      1.01 o 
  -4   6   0        0.25        1.58      0.50 o 
  -3   6   0       10.45       10.91      0.88 o 
  -2   6   0       53.14       62.43      1.18 o 
  -1   6   0       94.65       90.89      1.59 o 
   0   6   0      263.22      262.66      2.73 o 
   1   6   0      163.31      154.85      2.14 o 
   2   6   0      227.33      228.00      2.87 o 
   3   6   0       90.57       94.87      2.32 o 
   4   6   0       79.09       77.72      2.30 o 
   5   6   0        0.09        0.44      1.08 o 
   6   6   0        0.04        0.30      0.77 o 
   7   6   0       46.50       57.09      4.46 o 
   8   6   0       15.70       21.70      3.37 o 
  -8   7   0        4.96        5.02      2.08 o 
  -7   7   0        0.00        0.65      1.41 o 
  -6   7   0        0.47        1.11      0.94 o 
  -5   7   0        3.98        1.47      0.86 o 
  -4   7   0       21.63       21.11      0.97 o 
  -3   7   0       76.61       72.37      1.60 o 
  -2   7   0        0.03       -0.36      0.39 o 
  -1   7   0       11.80       11.78      0.74 o 
   0   7   0      100.08      100.95      1.63 o 
   1   7   0        2.07        4.91      0.68 o 
   2   7   0      107.22      100.99      2.47 o 
   3   7   0       75.23       74.47      1.98 o 
   4   7   0       47.71       48.32      2.01 o 
   5   7   0        4.01        4.72      1.01 o 
   6   7   0       66.59       74.58      3.28 o 
   7   7   0       19.59       19.85      3.16 o 
   8   7   0        2.48        0.99      2.43 o 
  -8   8   0       11.15        8.56      3.24 o 
  -7   8   0       12.84       15.08      2.23 o 
  -6   8   0        0.28       -0.82      0.82 o 
  -5   8   0        0.40        1.07      1.57 o 
  -4   8   0        0.75        1.88      0.78 o 
  -3   8   0        6.07        6.31      0.72 o 
  -2   8   0       54.97       57.70      1.61 o 
  -1   8   0        9.83        7.20      0.80 o 
   0   8   0        2.57        1.88      0.56 o 
   1   8   0       53.65       53.58      1.64 o 
   2   8   0        2.29        0.97      0.79 o 
   3   8   0      121.20      117.99      3.00 o 
   4   8   0        9.23       10.27      1.21 o 
   5   8   0        9.42        9.34      2.13 o 
   6   8   0        0.01       -1.78      1.78 o 
   7   8   0       14.82       17.64      3.10 o 
   8   8   0        2.48        2.43      2.60 o 
  -7   9   0        0.20        2.18      1.70 o 
  -6   9   0        1.52        2.62      1.12 o 
  -5   9   0        7.56       11.29      1.54 o 
  -4   9   0        0.01       -0.68      0.86 o 
  -3   9   0        0.60        1.17      0.76 o 
  -2   9   0        0.05       -0.64      0.68 o 
  -1   9   0       36.25       29.49      1.86 o 
   0   9   0        0.20        0.12      0.66 o 
   1   9   0       12.20       16.04      1.64 o 
   2   9   0      181.28      167.56      6.72 o 
   3   9   0        1.09        0.97      1.07 o 
   4   9   0        5.70        4.17      1.08 o 
   5   9   0        9.88        7.03      2.55 o 
   6   9   0       21.25       21.48      3.29 o 
   7   9   0        3.45        0.85      2.27 o 
  -6  10   0        1.34        0.58      1.63 o 
  -5  10   0        4.34        3.50      1.35 o 
  -4  10   0       21.44       23.21      1.75 o 
  -3  10   0       41.61       43.17      2.13 o 
  -2  10   0       19.93       17.71      1.98 o 
  -1  10   0       14.49       17.19      1.27 o 
   0  10   0        6.62        5.35      1.08 o 
   1  10   0       10.58       11.39      1.26 o 
   2  10   0       11.80       10.13      1.29 o 
   3  10   0       28.68       22.90      2.96 o 
   4  10   0        0.41        1.10      1.83 o 
   5  10   0        0.30        2.11      1.91 o 
   6  10   0        0.86        0.43      2.17 o 
  -5  11   0        2.41        1.62      1.25 o 
  -4  11   0        7.15        5.85      1.37 o 
  -3  11   0       18.13       18.32      1.73 o 
  -2  11   0        3.69        3.66      1.54 o 
  -1  11   0        0.09        0.16      0.99 o 
   0  11   0        0.88        0.65      1.13 o 
   1  11   0       28.85       28.36      2.52 o 
   2  11   0       29.67       22.28      3.31 o 
   3  11   0        0.31        1.34      1.85 o 
   4  11   0        0.06       -0.93      1.85 o 
   5  11   0        5.79        3.85      2.68 o 
   6  11   0        4.60        5.72      2.94 o 
  -5  12   0        0.58       -0.75      2.11 o 
  -4  12   0        0.25        0.70      1.57 o 
  -3  12   0       34.70       37.24      4.67 o 
  -2  12   0        4.33        4.26      1.38 o 
  -1  12   0        0.19       -0.28      1.12 o 
   0  12   0        2.60        1.64      1.31 o 
   1  12   0        2.17        3.63      2.29 o 
   2  12   0        2.87        3.02      2.05 o 
   3  12   0       11.81        8.56      2.82 o 
   4  12   0       10.36       11.09      3.04 o 
   5  12   0        2.39        0.99      2.39 o 
  -3  13   0        3.51        2.58      2.93 o 
  -2  13   0        0.72       -2.13      2.41 o 
  -1  13   0        0.71        0.75      1.81 o 
   0  13   0        0.03       -1.84      1.96 o 
   1  13   0        2.58        0.61      2.15 o 
   2  13   0        3.00        4.95      2.62 o 
   3  13   0        5.51       12.35      3.31 o 
  -2 -13   1        1.27        3.59      2.45 o 
  -1 -13   1        0.21       -1.03      1.95 o 
   0 -13   1        0.00        3.20      2.37 o 
   1 -13   1        0.00       -0.55      1.75 o 
   2 -13   1        0.09        0.27      1.77 o 
   3 -13   1        1.69       -0.09      2.02 o 
  -4 -12   1        0.02       -1.83      1.83 o 
  -3 -12   1        0.96        2.56      2.33 o 
  -2 -12   1        0.89        1.38      2.07 o 
  -1 -12   1        0.01       -0.28      1.78 o 
   0 -12   1        1.46        0.06      1.85 o 
   1 -12   1        9.73        9.52      2.62 o 
   2 -12   1        1.04       -0.37      1.56 o 
   3 -12   1       55.91       50.89      3.74 o 
   4 -12   1        3.73        4.68      1.91 o 
  -5 -11   1        1.31        0.43      2.23 o 
  -4 -11   1        1.74       -0.55      1.95 o 
  -3 -11   1        1.31        1.58      1.93 o 
  -2 -11   1        0.07        2.33      1.95 o 
  -1 -11   1        6.52       11.07      1.60 o 
   0 -11   1        0.22        0.00      1.10 o 
   1 -11   1        2.20        1.32      1.13 o 
   2 -11   1       18.32       22.42      1.80 o 
   3 -11   1        7.73        8.28      1.43 o 
   4 -11   1       10.78       14.99      2.09 o 
   5 -11   1        0.65        1.51      2.65 o 
  -6 -10   1        0.97        0.47      2.33 o 
  -5 -10   1        3.54        6.37      2.37 o 
  -4 -10   1        0.06       -1.56      1.56 o 
  -3 -10   1        0.60        1.62      1.25 o 
  -2 -10   1       35.49       37.78      1.89 o 
  -1 -10   1        4.28        6.20      1.21 o 
   0 -10   1       24.38       21.78      1.50 o 
   1 -10   1        9.81        8.79      1.93 o 
   2 -10   1        1.13        0.73      0.82 o 
   3 -10   1        0.66        0.30      1.07 o 
   4 -10   1        5.10        5.65      1.32 o 
   5 -10   1        0.05       -1.02      1.02 o 
   6 -10   1        4.24        5.74      2.64 o 
  -7  -9   1        2.98        4.10      2.70 o 
  -6  -9   1        7.15        8.68      2.70 o 
  -5  -9   1        2.13       -1.54      1.54 o 
  -4  -9   1        2.71        3.85      1.10 o 
  -3  -9   1       33.10       31.79      2.19 o 
  -2  -9   1        1.83        2.83      0.84 o 
  -1  -9   1        7.93        7.67      1.02 o 
   0  -9   1        0.03        0.25      0.73 o 
   1  -9   1       14.21       10.36      1.12 o 
   2  -9   1        1.70        0.34      0.75 o 
   3  -9   1       23.82       25.70      2.22 o 
   4  -9   1       39.03       41.15      2.04 o 
   5  -9   1        0.01       -0.09      0.94 o 
   6  -9   1        0.45       -0.32      1.62 o 
   7  -9   1        0.09       -0.77      2.21 o 
  -7  -8   1        5.54        6.33      2.56 o 
  -6  -8   1       10.55       14.16      2.82 o 
  -5  -8   1        1.34        1.20      0.97 o 
  -4  -8   1        9.57        9.62      1.19 o 
  -3  -8   1       19.81       22.48      1.76 o 
  -2  -8   1       47.56       49.74      2.90 o 
  -1  -8   1       28.34       26.57      1.81 o 
   0  -8   1      132.42      135.69      2.58 o 
   1  -8   1        9.20       11.40      1.07 o 
   2  -8   1       24.92       24.77      1.13 o 
   3  -8   1        3.47        5.99      0.77 o 
   4  -8   1       42.89       39.48      1.65 o 
   5  -8   1        2.11        1.31      0.94 o 
   6  -8   1        2.63        2.43      1.50 o 
   7  -8   1        3.94        7.51      1.89 o 
  -8  -7   1        3.37       -0.41      2.37 o 
  -7  -7   1        4.28        7.40      2.53 o 
  -6  -7   1       26.58       31.89      2.41 o 
  -5  -7   1        3.36        1.90      0.89 o 
  -4  -7   1        5.48        6.74      1.03 o 
  -3  -7   1      131.63      133.30      2.69 o 
  -2  -7   1        2.73        3.48      0.86 o 
  -1  -7   1       25.53       25.18      1.08 o 
   0  -7   1       44.94       45.18      1.57 o 
   1  -7   1       12.97       10.97      0.91 o 
   2  -7   1      101.88       99.88      2.11 o 
   3  -7   1       24.86       28.48      1.28 o 
   4  -7   1       83.51       90.57      1.98 o 
   5  -7   1       14.30       12.29      1.92 o 
   6  -7   1       29.47       28.58      1.70 o 
   7  -7   1        0.93        2.90      1.47 o 
   8  -7   1       17.18       18.73      2.56 o 
  -8  -6   1        0.00        1.36      1.99 o 
  -7  -6   1       18.09       18.37      2.96 o 
  -6  -6   1       20.52       18.52      1.52 o 
  -5  -6   1      117.25      109.85      2.99 o 
  -4  -6   1       18.10       19.60      1.29 o 
  -3  -6   1       26.26       26.77      1.20 o 
  -2  -6   1       98.67       99.41      2.31 o 
  -1  -6   1      159.51      156.62      2.79 o 
   0  -6   1      150.95      154.25      2.11 o 
   1  -6   1        6.14        8.56      0.59 o 
   2  -6   1       10.13       10.43      0.58 o 
   3  -6   1        0.89        0.95      0.44 o 
   4  -6   1       11.04       10.61      0.73 o 
   5  -6   1        2.26        2.34      1.19 o 
   6  -6   1        5.96        8.03      1.09 o 
   7  -6   1        0.57        1.09      1.34 o 
   8  -6   1        1.67        0.94      1.51 o 
  -8  -5   1        0.26       -1.38      1.72 o 
  -7  -5   1       15.35       16.08      2.84 o 
  -6  -5   1       11.13        8.89      1.15 o 
  -5  -5   1        2.63        3.90      0.95 o 
  -4  -5   1       93.47       96.26      2.47 o 
  -3  -5   1       53.94       55.15      1.75 o 
  -2  -5   1       79.00       80.79      1.70 o 
  -1  -5   1      164.63      169.15      2.08 o 
   0  -5   1       59.61       56.92      0.94 o 
   1  -5   1       22.28       22.95      0.65 o 
   2  -5   1       13.92       15.22      0.54 o 
   3  -5   1       93.35      104.04      1.49 o 
   4  -5   1       26.61       26.18      0.92 o 
   5  -5   1        7.13        8.60      1.17 o 
   6  -5   1       22.25       27.01      1.67 o 
   7  -5   1       40.92       39.26      1.91 o 
   8  -5   1        4.28        5.16      1.68 o 
   9  -5   1       12.17       23.30      4.00 o 
  -9  -4   1        2.47       -2.01      2.01 o 
  -8  -4   1        0.08        1.95      1.89 o 
  -7  -4   1       13.97       14.04      1.76 o 
  -6  -4   1       10.26       10.17      1.35 o 
  -5  -4   1      472.46      447.96      6.46 o 
  -4  -4   1      191.83      181.08      3.33 o 
  -3  -4   1       90.55       82.73      1.98 o 
  -2  -4   1      164.87      162.03      1.87 o 
  -1  -4   1      995.23      949.31      6.55 o 
   0  -4   1       51.60       61.51      0.93 o 
   1  -4   1      113.03      107.81      1.21 o 
   2  -4   1       26.74       27.47      0.61 o 
   3  -4   1       13.38       14.00      0.53 o 
   4  -4   1      296.82      312.30      3.23 o 
   5  -4   1       30.00       26.33      0.94 o 
   6  -4   1       93.07       83.70      2.04 o 
   7  -4   1       18.17       20.16      2.53 o 
   8  -4   1        0.01        0.41      1.22 o 
   9  -4   1        0.32        2.09      2.68 o 
  -9  -3   1        3.50        2.31      2.19 o 
  -8  -3   1        0.54       -1.52      1.68 o 
  -7  -3   1       42.14       42.96      2.57 o 
  -6  -3   1      325.96      317.44      5.36 o 
  -5  -3   1       99.67       98.66      3.50 o 
  -4  -3   1       51.79       55.85      2.24 o 
  -3  -3   1        5.00        5.95      0.53 o 
  -2  -3   1      331.04      338.61      3.00 o 
  -1  -3   1      511.50      528.12      4.13 o 
   0  -3   1        4.60        1.55      0.23 o 
   1  -3   1     2397.55     2350.05     13.98 o 
   2  -3   1        1.41        1.74      0.25 o 
   3  -3   1      116.32      134.83      1.55 o 
   4  -3   1       47.73       52.21      1.00 o 
   5  -3   1        2.78        1.29      0.38 o 
   6  -3   1       17.68       16.50      0.87 o 
   7  -3   1       64.00       57.93      3.27 o 
   8  -3   1        0.10        0.06      1.91 o 
   9  -3   1        6.75       13.53      3.20 o 
  -9  -2   1        3.92        1.72      2.58 o 
  -8  -2   1        0.03       -0.97      1.85 o 
  -7  -2   1        0.02       -0.16      1.46 o 
  -6  -2   1      242.29      233.33      5.62 o 
  -5  -2   1       12.31       12.40      1.86 o 
  -4  -2   1       64.65       62.73      1.71 o 
  -3  -2   1       25.24       26.11      0.80 o 
  -2  -2   1        2.10        2.13      0.31 o 
  -1  -2   1       56.69       62.47      0.87 o 
   0  -2   1     5133.31     4905.65     31.72 o 
   1  -2   1        9.68       10.82      0.30 o 
   2  -2   1       62.85       60.57      0.73 o 
   3  -2   1      180.28      180.72      1.79 o 
   4  -2   1       21.44       21.11      0.64 o 
   5  -2   1       31.45       36.23      1.01 o 
   6  -2   1       36.74       26.72      1.01 o 
   7  -2   1       35.93       32.26      3.29 o 
   8  -2   1       10.44        9.45      2.60 o 
   9  -2   1        7.61       -0.91      2.03 o 
  -9  -1   1        6.56        7.36      2.82 o 
  -8  -1   1        1.53        3.27      2.15 o 
  -7  -1   1       32.21       30.66      3.22 o 
  -6  -1   1        7.65        6.37      1.74 o 
  -5  -1   1        2.04        1.91      0.85 o 
  -4  -1   1      136.15      144.26      2.07 o 
  -3  -1   1       23.79       22.96      0.74 o 
  -2  -1   1       60.52       58.20      1.03 o 
  -1  -1   1     4186.77     4138.09     32.12 o 
   0  -1   1      352.81      345.00      3.14 o 
   1  -1   1      598.23      554.73      3.50 o 
   2  -1   1      553.72      552.07      3.46 o 
   3  -1   1       80.73       90.12      1.03 o 
   4  -1   1     1146.21     1313.61      9.81 o 
   5  -1   1        3.33        3.27      0.50 o 
   6  -1   1       43.48       36.80      1.42 o 
   7  -1   1       34.27       35.45      3.27 o 
   8  -1   1       68.30       69.62      4.87 o 
   9  -1   1        1.57        3.75      2.43 o 
  -9   0   1        0.11       -2.15      2.15 o 
  -8   0   1        0.18       -0.18      1.80 o 
  -7   0   1        1.55        3.59      1.85 o 
  -6   0   1       65.26       71.19      2.83 o 
  -5   0   1        1.23        0.80      0.67 o 
  -4   0   1        8.81        5.17      0.52 o 
  -3   0   1        5.14        5.51      0.40 o 
  -2   0   1     2402.77     2296.25     16.35 o 
  -1   0   1     1128.75     1037.92      6.88 o 
   0   0   1      407.33      369.47     15.66 o 
   1   0   1      181.55      156.89      1.33 o 
   2   0   1      962.86      928.34      7.33 o 
   3   0   1       38.25       42.51      0.88 o 
   4   0   1     1126.28     1146.70     10.65 o 
   5   0   1       26.41       31.82      1.29 o 
   6   0   1       27.28       24.91      1.14 o 
   7   0   1       14.31       15.59      2.47 o 
   8   0   1        9.93       11.26      2.68 o 
   9   0   1       18.14       21.76      3.55 o 
  -9   1   1       25.12       30.64      3.93 o 
  -8   1   1        0.49        0.97      1.66 o 
  -7   1   1        5.11        2.82      1.74 o 
  -6   1   1        5.42        6.67      1.26 o 
  -5   1   1       58.32       61.58      1.91 o 
  -4   1   1       88.87       89.19      1.45 o 
  -3   1   1      412.91      438.16      3.26 o 
  -2   1   1      123.60      127.40      1.21 o 
  -1   1   1        5.25        4.55      0.20 o 
   0   1   1     1380.43     1316.22     30.04 o 
   1   1   1      651.14      601.58      6.18 o 
   2   1   1      339.66      337.50      6.91 o 
   3   1   1       27.94       18.54      0.75 o 
   4   1   1      147.53      179.55      3.71 o 
   5   1   1       29.59       29.52      1.51 o 
   6   1   1        0.34        0.06      0.51 o 
   7   1   1        2.54        1.50      1.48 o 
   8   1   1       43.50       38.61      3.77 o 
   9   1   1        0.05        0.97      1.91 o 
  -9   2   1        1.74        3.29      2.35 o 
  -8   2   1        2.91        5.27      2.25 o 
  -7   2   1        2.91        1.76      1.80 o 
  -6   2   1        0.48        0.61      0.82 o 
  -5   2   1       27.82       29.15      1.06 o 
  -4   2   1      190.82      217.59      2.67 o 
  -3   2   1       85.56      100.82      1.27 o 
  -2   2   1        1.90        1.17      0.22 o 
  -1   2   1      438.96      416.32      2.70 o 
   0   2   1      420.68      414.82      3.95 o 
   1   2   1      689.56      712.60      5.95 o 
   2   2   1      190.86      226.01      2.58 o 
   3   2   1        0.58       -0.28      0.32 o 
   4   2   1       65.25       78.66      1.92 o 
   5   2   1        0.13        1.04      0.65 o 
   6   2   1        0.71       -0.02      0.85 o 
   7   2   1       27.51       28.27      2.98 o 
   8   2   1       26.98       21.03      3.10 o 
   9   2   1        0.32        0.47      2.13 o 
  -9   3   1        0.33        1.85      2.25 o 
  -8   3   1        0.17        0.69      1.95 o 
  -7   3   1       43.57       41.27      3.73 o 
  -6   3   1        0.10       -0.09      0.57 o 
  -5   3   1      121.64      113.76      1.88 o 
  -4   3   1      415.15      425.99      3.75 o 
  -3   3   1      143.95      152.61      1.54 o 
  -2   3   1      114.28      123.97      1.25 o 
  -1   3   1      368.26      361.06      2.51 o 
   0   3   1     5859.95     5693.45     94.36 o 
   1   3   1    21007.33    20003.31    136.14 o 
   2   3   1      132.50      148.81      1.83 o 
   3   3   1      336.36      368.05      3.68 o 
   4   3   1      335.03      368.36      5.04 o 
   5   3   1        0.21        0.69      0.61 o 
   6   3   1        1.97        0.77      0.78 o 
   7   3   1       35.78       39.28      3.53 o 
   8   3   1       21.50       28.11      3.45 o 
   9   3   1        0.87        0.75      2.23 o 
  -9   4   1        0.11        2.88      2.60 o 
  -8   4   1        0.43       -0.08      2.05 o 
  -7   4   1        0.54       -0.22      1.10 o 
  -6   4   1        2.90        2.31      1.22 o 
  -5   4   1        0.06        0.16      0.43 o 
  -4   4   1        1.16        1.03      0.41 o 
  -3   4   1      554.21      574.31      4.98 o 
  -2   4   1      554.60      579.28      4.18 o 
  -1   4   1      988.25     1056.24      7.31 o 
   0   4   1     1584.04     1585.91     16.92 o 
   1   4   1        9.45        8.29      0.45 o 
   2   4   1      798.19      844.50      6.51 o 
   3   4   1       43.61       47.75      1.50 o 
   4   4   1        5.02        6.83      0.67 o 
   5   4   1       56.53       58.83      2.28 o 
   6   4   1       20.65       19.31      1.61 o 
   7   4   1        2.25        2.30      1.18 o 
   8   4   1       28.09       29.77      3.55 o 
   9   4   1        0.00        0.00      2.09 o 
  -9   5   1        0.17       -1.72      2.13 o 
  -8   5   1        6.65        6.93      1.88 o 
  -7   5   1        2.72        2.98      0.97 o 
  -6   5   1        8.99        8.50      1.11 o 
  -5   5   1        0.00        0.09      0.43 o 
  -4   5   1        3.39        4.79      0.56 o 
  -3   5   1      646.22      671.81      6.32 o 
  -2   5   1      360.99      373.97      5.43 o 
  -1   5   1      314.07      313.53      2.81 o 
   0   5   1       14.98       17.09      0.62 o 
   1   5   1      390.42      407.91      3.98 o 
   2   5   1      458.07      475.45      4.60 o 
   3   5   1        0.82       -0.30      0.51 o 
   4   5   1       40.89       44.81      1.44 o 
   5   5   1        9.73        9.75      0.89 o 
   6   5   1      160.99      164.41      5.52 o 
   7   5   1       36.09       36.37      3.08 o 
   8   5   1        2.51       -0.59      1.74 o 
   9   5   1        0.24       -0.61      2.19 o 
  -8   6   1       14.25       14.15      2.24 o 
  -7   6   1       11.06        8.77      1.58 o 
  -6   6   1        4.08        6.08      1.14 o 
  -5   6   1        5.49        4.71      1.09 o 
  -4   6   1       88.38       91.61      1.74 o 
  -3   6   1       87.79       87.19      2.01 o 
  -2   6   1      192.14      205.85      2.30 o 
  -1   6   1       27.73       33.55      0.96 o 
   0   6   1       11.01        9.89      0.60 o 
   1   6   1      533.49      539.17      5.76 o 
   2   6   1       85.32       88.18      1.64 o 
   3   6   1        1.51        0.23      0.50 o 
   4   6   1       11.61       10.80      0.89 o 
   5   6   1        7.12        6.23      1.00 o 
   6   6   1        0.00       -0.08      0.93 o 
   7   6   1       16.67       17.05      1.98 o 
   8   6   1        2.62        4.30      2.27 o 
   9   6   1        0.20        1.18      2.11 o 
  -8   7   1        0.55        1.74      1.88 o 
  -7   7   1       11.16       12.02      1.46 o 
  -6   7   1        0.08        0.08      0.87 o 
  -5   7   1       49.40       51.85      4.70 o 
  -4   7   1        1.50        0.75      0.54 o 
  -3   7   1      108.47      115.84      1.83 o 
  -2   7   1       14.70       16.32      0.80 o 
  -1   7   1       14.52       12.67      0.72 o 
   0   7   1       98.13       98.54      1.64 o 
   1   7   1      262.87      266.82      3.23 o 
   2   7   1      152.54      150.51      2.61 o 
   3   7   1       16.19       15.82      0.90 o 
   4   7   1       13.06       14.18      1.23 o 
   5   7   1       11.82       11.90      1.30 o 
   6   7   1        6.87        4.48      1.35 o 
   7   7   1       19.53       22.67      3.35 o 
   8   7   1        0.84        1.66      2.13 o 
  -7   8   1        5.87        8.90      2.00 o 
  -6   8   1       32.50       32.44      2.01 o 
  -5   8   1       12.73       14.49      2.15 o 
  -4   8   1        4.75        2.54      0.97 o 
  -3   8   1        0.58        0.21      0.56 o 
  -2   8   1       17.15       19.46      0.99 o 
  -1   8   1        6.96        7.41      0.69 o 
   0   8   1      113.14      120.50      1.95 o 
   1   8   1       40.05       36.89      1.25 o 
   2   8   1       25.19       27.62      1.48 o 
   3   8   1       11.55       13.35      1.37 o 
   4   8   1        7.93        9.18      1.37 o 
   5   8   1        0.26       -0.88      0.88 o 
   6   8   1       13.80       16.88      3.37 o 
   7   8   1       22.13       28.17      3.67 o 
   8   8   1        0.40       -1.16      2.15 o 
  -7   9   1        4.38       -0.32      1.90 o 
  -6   9   1        1.32        1.60      1.27 o 
  -5   9   1        3.37        2.17      1.07 o 
  -4   9   1        1.38        1.38      0.95 o 
  -3   9   1        5.09        6.86      1.17 o 
  -2   9   1       15.25       19.58      1.24 o 
  -1   9   1       13.77       13.88      1.07 o 
   0   9   1       42.52       40.53      1.38 o 
   1   9   1       32.83       32.69      1.30 o 
   2   9   1       75.83       77.19      2.25 o 
   3   9   1       37.35       30.62      4.85 o 
   4   9   1       42.94       45.45      4.00 o 
   5   9   1        3.73        3.67      2.88 o 
   6   9   1        1.75        0.04      2.03 o 
   7   9   1        5.14        6.81      2.78 o 
  -6  10   1        0.01       -0.76      1.37 o 
  -5  10   1        0.34        0.08      1.03 o 
  -4  10   1        5.46        3.94      1.22 o 
  -3  10   1        5.86        5.62      1.19 o 
  -2  10   1        1.56        1.43      0.98 o 
  -1  10   1        0.83        0.83      0.78 o 
   0  10   1       12.07       13.66      1.31 o 
   1  10   1       25.36       27.45      2.36 o 
   2  10   1        3.60        2.19      1.30 o 
   3  10   1        0.59        2.94      1.85 o 
   4  10   1        2.46        5.11      2.25 o 
   5  10   1        8.66        7.91      2.66 o 
   6  10   1       10.73       13.61      3.10 o 
   7  10   1        2.99        0.41      2.51 o 
  -5  11   1        0.33       -0.56      1.12 o 
  -4  11   1        3.46        2.64      1.22 o 
  -3  11   1        0.24        0.18      1.04 o 
  -2  11   1        0.72       -1.17      1.35 o 
  -1  11   1        5.51        6.47      1.27 o 
   0  11   1        0.25        0.42      1.04 o 
   1  11   1        0.01        0.40      1.09 o 
   2  11   1        0.76        3.08      1.28 o 
   3  11   1        1.71        2.53      2.11 o 
   4  11   1       18.10       19.33      3.18 o 
   5  11   1        5.29        1.91      2.33 o 
   6  11   1        1.06        0.59      2.37 o 
  -5  12   1        0.13       -1.54      2.19 o 
  -4  12   1        1.43        4.82      1.43 o 
  -3  12   1        0.02       -1.13      1.13 o 
  -2  12   1        0.00       -1.11      1.11 o 
  -1  12   1        1.42        1.89      1.39 o 
   0  12   1        8.17        6.46      1.48 o 
   1  12   1        0.07       -1.14      1.14 o 
   2  12   1        2.25        2.53      1.40 o 
   3  12   1       16.99       22.65      2.30 o 
   4  12   1        2.25        1.66      2.27 o 
   5  12   1        1.68        1.34      2.62 o 
  -3  13   1        5.42        5.20      1.99 o 
  -2  13   1       17.35       15.30      5.07 o 
  -1  13   1        2.04        2.83      1.38 o 
   0  13   1        5.36        8.37      2.13 o 
   1  13   1        0.00        0.51      2.23 o 
   2  13   1        2.11        0.87      2.45 o 
   3  13   1        5.21        1.46      2.60 o 
   4  13   1        6.74        6.85      3.10 o 
  -1  14   1        0.05       -2.66      2.78 o 
   0  14   1        0.03        2.64      2.07 o 
   1  14   1        0.09       -2.63      2.63 o 
  -2 -13   2        3.03        5.07      2.66 o 
  -1 -13   2        0.87       -1.18      1.93 o 
   0 -13   2        0.22        1.05      2.25 o 
   1 -13   2        0.64        1.24      2.23 o 
   2 -13   2        0.48        0.08      1.73 o 
  -4 -12   2        4.89        8.64      2.78 o 
  -3 -12   2       15.40       17.32      3.10 o 
  -2 -12   2        4.05       -0.47      1.72 o 
  -1 -12   2        0.22        0.26      1.78 o 
   0 -12   2        3.44        4.75      2.05 o 
   1 -12   2        0.06       -0.28      1.80 o 
   2 -12   2        3.42        3.59      1.80 o 
   3 -12   2        2.66        0.49      2.71 o 
   4 -12   2       10.29       12.55      2.36 o 
  -5 -11   2        1.48        1.26      2.21 o 
  -4 -11   2        3.23        4.81      2.17 o 
  -3 -11   2        5.72        2.19      1.89 o 
  -2 -11   2       15.52       18.80      2.90 o 
  -1 -11   2        0.77        2.47      1.74 o 
   0 -11   2        0.13        0.95      1.17 o 
   1 -11   2        0.03       -1.36      1.36 o 
   2 -11   2        2.36        2.85      1.54 o 
   3 -11   2        5.41        5.22      1.79 o 
   4 -11   2       19.94       21.88      3.95 o 
   5 -11   2        1.04        4.20      2.72 o 
  -6 -10   2        0.50        1.26      2.31 o 
  -5 -10   2        3.39        2.39      2.01 o 
  -4 -10   2        0.27       -0.41      1.30 o 
  -3 -10   2        4.68        3.72      1.38 o 
  -2 -10   2       34.54       35.56      2.37 o 
  -1 -10   2        0.12        1.37      0.92 o 
   0 -10   2        2.66        2.21      0.87 o 
   1 -10   2        4.05        1.99      0.94 o 
   2 -10   2        2.82        1.49      0.92 o 
   3 -10   2       29.14       35.17      1.98 o 
   4 -10   2       67.28       63.39      7.24 o 
   5 -10   2        4.08        2.56      1.46 o 
   6 -10   2        1.56        0.10      2.13 o 
  -6  -9   2        0.12        1.10      2.05 o 
  -5  -9   2        0.47       -1.38      1.38 o 
  -4  -9   2       10.34       13.69      1.77 o 
  -3  -9   2       14.35       15.41      2.83 o 
  -2  -9   2       16.93       17.17      1.42 o 
  -1  -9   2        3.43        5.54      0.95 o 
   0  -9   2        0.05        0.26      0.68 o 
   1  -9   2        6.26        5.74      0.95 o 
   2  -9   2       46.08       45.26      1.92 o 
   3  -9   2      129.35      125.70      2.80 o 
   4  -9   2       61.01       59.91      2.36 o 
   5  -9   2        0.01        0.02      1.38 o 
   6  -9   2       14.27       20.38      3.41 o 
   7  -9   2        0.01        0.00      2.41 o 
  -7  -8   2       11.01       11.50      2.98 o 
  -6  -8   2        1.35        0.89      1.95 o 
  -5  -8   2        0.21        0.39      1.06 o 
  -4  -8   2       11.30       11.54      1.54 o 
  -3  -8   2       39.19       42.48      2.28 o 
  -2  -8   2       13.62       14.25      1.72 o 
  -1  -8   2        0.11       -0.49      0.61 o 
   0  -8   2       14.57       14.92      0.99 o 
   1  -8   2       45.26       40.96      1.65 o 
   2  -8   2       66.38       65.93      1.81 o 
   3  -8   2       56.52       57.22      1.78 o 
   4  -8   2        2.44        2.39      1.11 o 
   5  -8   2       24.59       28.54      1.75 o 
   6  -8   2        4.25        3.37      1.53 o 
   7  -8   2        0.11        1.97      2.29 o 
  -7  -7   2        7.30        9.80      2.82 o 
  -6  -7   2        0.33        1.97      1.62 o 
  -5  -7   2        3.93        4.94      1.69 o 
  -4  -7   2       21.70       21.66      1.46 o 
  -3  -7   2       36.86       33.79      3.28 o 
  -2  -7   2        2.90        2.73      0.75 o 
  -1  -7   2       38.15       34.38      1.25 o 
   0  -7   2       33.52       32.76      1.42 o 
   1  -7   2      128.47      122.82      2.23 o 
   2  -7   2       14.67       14.71      1.06 o 
   3  -7   2        5.86        5.35      0.70 o 
   4  -7   2       24.50       23.80      1.11 o 
   5  -7   2        7.32        6.12      1.01 o 
   6  -7   2       23.87       27.15      1.63 o 
   7  -7   2        0.57        0.91      1.46 o 
   8  -7   2        0.65        0.69      2.41 o 
  -8  -6   2        0.16       -0.87      2.05 o 
  -7  -6   2       14.12       14.70      2.84 o 
  -6  -6   2        0.15        0.50      0.92 o 
  -5  -6   2       27.44       24.61      1.58 o 
  -4  -6   2        0.03       -0.24      0.69 o 
  -3  -6   2       14.68       17.14      1.04 o 
  -2  -6   2       98.80      104.05      2.49 o 
  -1  -6   2       15.81       17.09      0.85 o 
   0  -6   2       99.01       99.54      1.85 o 
   1  -6   2       15.02       14.97      0.89 o 
   2  -6   2       43.82       45.31      1.19 o 
   3  -6   2        3.27        4.39      0.66 o 
   4  -6   2       41.44       38.67      1.29 o 
   5  -6   2       13.52       14.24      1.03 o 
   6  -6   2        2.02        2.43      1.13 o 
   7  -6   2        0.29        1.49      1.33 o 
   8  -6   2        2.65        0.74      1.74 o 
  -8  -5   2        1.46        2.01      2.19 o 
  -7  -5   2        0.74        1.30      1.97 o 
  -6  -5   2        3.18        4.44      1.05 o 
  -5  -5   2       84.86       77.98      2.45 o 
  -4  -5   2       87.58       77.35      2.34 o 
  -3  -5   2      240.20      249.68      3.56 o 
  -2  -5   2       95.45      103.70      2.25 o 
  -1  -5   2       78.88       79.98      1.54 o 
   0  -5   2       89.03       92.05      1.63 o 
   1  -5   2      195.88      211.35      2.17 o 
   2  -5   2        1.82        0.58      0.39 o 
   3  -5   2       16.67       13.97      0.61 o 
   4  -5   2       39.76       42.94      1.12 o 
   5  -5   2       11.77       10.91      0.87 o 
   6  -5   2        0.47        0.75      0.71 o 
   7  -5   2        9.04        7.48      2.09 o 
   8  -5   2        3.13        5.01      1.70 o 
   9  -5   2        1.09        0.60      1.60 o 
  -8  -4   2        0.02        1.03      2.11 o 
  -7  -4   2        5.63        6.83      2.19 o 
  -6  -4   2        2.85        1.80      0.93 o 
  -5  -4   2      380.81      372.37      5.73 o 
  -4  -4   2        3.64        3.27      0.72 o 
  -3  -4   2      704.00      708.32      8.35 o 
  -2  -4   2        1.22        2.84      0.49 o 
  -1  -4   2        3.96        4.17      0.38 o 
   0  -4   2      274.34      285.13      2.15 o 
   1  -4   2      201.78      199.31      1.67 o 
   2  -4   2       96.72       84.70      1.13 o 
   3  -4   2      342.68      314.66      2.64 o 
   4  -4   2        0.42        0.36      0.41 o 
   5  -4   2       76.52       72.00      1.56 o 
   6  -4   2        0.78       -0.36      0.54 o 
   7  -4   2       23.26       17.88      2.18 o 
   8  -4   2        3.81        4.18      1.53 o 
   9  -4   2        6.01        6.79      2.86 o 
  -9  -3   2        1.42        5.17      2.62 o 
  -8  -3   2        3.66        4.30      2.33 o 
  -7  -3   2       20.58       22.59      2.05 o 
  -6  -3   2      103.81      114.05      3.23 o 
  -5  -3   2        0.21        0.63      0.68 o 
  -4  -3   2       21.02       21.76      1.16 o 
  -3  -3   2       18.71       14.52      0.88 o 
  -2  -3   2      343.45      357.63      4.13 o 
  -1  -3   2      509.89      514.50      3.90 o 
   0  -3   2        0.51       -0.14      0.14 o 
   1  -3   2      610.24      615.56      3.98 o 
   2  -3   2        0.43        0.08      0.22 o 
   3  -3   2        0.73        0.93      0.26 o 
   4  -3   2       21.19       29.17      0.96 o 
   5  -3   2       78.98       80.45      2.06 o 
   6  -3   2        2.18        1.62      0.68 o 
   7  -3   2       45.91       44.08      3.71 o 
   8  -3   2        0.11        3.14      2.09 o 
   9  -3   2        0.31        2.92      2.29 o 
  -9  -2   2        1.99        0.93      2.25 o 
  -8  -2   2        3.04        3.73      2.37 o 
  -7  -2   2        4.30        3.17      1.29 o 
  -6  -2   2        4.30        3.80      1.20 o 
  -5  -2   2      112.44      110.99      2.66 o 
  -4  -2   2        5.17        4.19      0.68 o 
  -3  -2   2       37.70       37.24      1.24 o 
  -2  -2   2       24.18       21.44      0.61 o 
  -1  -2   2      174.27      163.17      1.69 o 
   0  -2   2      938.95      949.02      6.79 o 
   1  -2   2       41.69       47.56      0.53 o 
   2  -2   2       58.93       60.71      0.76 o 
   3  -2   2       32.48       44.10      0.74 o 
   4  -2   2       18.75       24.85      0.68 o 
   5  -2   2       33.97       32.12      0.95 o 
   6  -2   2       67.05       65.25      1.43 o 
   7  -2   2       23.13       24.32      2.90 o 
   8  -2   2       34.72       34.01      3.73 o 
   9  -2   2       12.79       20.32      3.37 o 
  -9  -1   2        3.50        3.22      2.45 o 
  -8  -1   2        1.90        2.49      1.99 o 
  -7  -1   2        2.46        3.12      1.78 o 
  -6  -1   2      161.55      154.58      4.96 o 
  -5  -1   2       13.52       10.53      1.22 o 
  -4  -1   2       88.62       88.66      2.08 o 
  -3  -1   2      145.87      143.48      1.85 o 
  -2  -1   2     1011.92     1043.03      8.22 o 
  -1  -1   2        4.89        6.70      0.30 o 
   0  -1   2     2117.14     1940.31     32.91 o 
   1  -1   2       16.70       15.77      0.33 o 
   2  -1   2      165.13      182.32      1.57 o 
   3  -1   2      188.83      209.97      1.79 o 
   4  -1   2       56.61       55.96      1.01 o 
   5  -1   2       43.36       51.43      1.21 o 
   6  -1   2       82.58       75.32      1.82 o 
   7  -1   2       41.48       36.60      3.31 o 
   8  -1   2       14.14       16.35      2.78 o 
   9  -1   2        0.90        1.87      2.13 o 
  -9   0   2        1.43        2.86      2.39 o 
  -8   0   2       27.38       29.69      3.59 o 
  -7   0   2        0.00        2.35      1.78 o 
  -6   0   2      271.50      270.91     14.09 o 
  -5   0   2      131.98      128.14     10.00 o 
  -4   0   2      413.85      417.20      4.83 o 
  -3   0   2       10.15       13.80      0.53 o 
  -2   0   2       53.57       52.72      0.81 o 
  -1   0   2        0.40        0.59      0.16 o 
   0   0   2        3.42        3.35      0.50 o 
   1   0   2        0.22        1.14      0.10 o 
   2   0   2     1563.23     1493.13     10.40 o 
   3   0   2       14.41       11.77      0.40 o 
   4   0   2       95.01      105.07      1.57 o 
   5   0   2        1.06        2.75      0.49 o 
   6   0   2       13.33       11.58      0.81 o 
   7   0   2        8.74        7.26      1.99 o 
   8   0   2      112.60      101.15      5.68 o 
   9   0   2       50.87       59.74      4.79 o 
  -9   1   2        2.27       -1.52      2.21 o 
  -8   1   2        0.67        2.09      1.97 o 
  -7   1   2       49.72       43.11      3.65 o 
  -6   1   2        0.24       -0.26      0.94 o 
  -5   1   2      446.00      427.54      8.91 o 
  -4   1   2       43.47       51.67      1.37 o 
  -3   1   2      216.41      208.22      1.91 o 
  -2   1   2        4.44        3.13      0.27 o 
  -1   1   2      170.77      166.33      1.42 o 
   0   1   2       45.60       45.15      0.84 o 
   1   1   2     6994.95     6697.98     47.54 o 
   2   1   2        3.90        3.02      0.53 o 
   3   1   2       41.22       47.58      1.00 o 
   4   1   2       98.56       95.59      1.80 o 
   5   1   2        7.80        8.12      0.68 o 
   6   1   2        2.88        2.88      0.62 o 
   7   1   2       98.99       91.56      4.91 o 
   8   1   2        4.98       11.26      2.49 o 
   9   1   2        0.00       -1.91      1.91 o 
  -9   2   2        1.02        2.31      2.23 o 
  -8   2   2        0.00       -1.28      1.66 o 
  -7   2   2        2.59        1.62      1.85 o 
  -6   2   2       52.39       45.90      2.40 o 
  -5   2   2        8.70        9.74      0.83 o 
  -4   2   2        1.63        1.48      0.39 o 
  -3   2   2       28.12       22.25      0.66 o 
  -2   2   2        0.10       -0.19      0.23 o 
  -1   2   2      206.39      184.47      1.53 o 
   0   2   2     7093.27     6776.45     47.58 o 
   1   2   2       11.07       11.89      0.38 o 
   2   2   2      443.16      459.58      4.53 o 
   3   2   2      139.25      147.83      2.53 o 
   4   2   2      230.81      281.47      4.09 o 
   5   2   2      293.79      319.09      4.80 o 
   6   2   2       34.22       37.17      1.44 o 
   7   2   2       38.59       44.23      3.65 o 
   8   2   2       18.05       17.99      2.96 o 
   9   2   2        0.84        3.65      2.29 o 
  -9   3   2        0.75        2.29      2.53 o 
  -8   3   2        0.80        0.97      2.01 o 
  -7   3   2       26.60       27.15      3.33 o 
  -6   3   2       22.26       21.51      1.24 o 
  -5   3   2      167.13      166.80      2.62 o 
  -4   3   2       18.16       16.17      0.72 o 
  -3   3   2        5.22        3.45      0.36 o 
  -2   3   2        3.33        3.64      0.30 o 
  -1   3   2     2666.01     2628.01     15.90 o 
   0   3   2     1002.93     1081.57      8.64 o 
   1   3   2      453.15      444.48      3.53 o 
   2   3   2      421.27      427.82      3.92 o 
   3   3   2      698.64      761.20      8.88 o 
   4   3   2       26.34       24.97      3.68 o 
   5   3   2       93.73       78.34      6.69 o 
   6   3   2        0.01       -0.36      0.65 o 
   7   3   2      117.59      112.92      5.54 o 
   8   3   2        6.93        4.66      2.27 o 
   9   3   2        7.93        9.13      2.76 o 
  -9   4   2        0.07        0.77      2.37 o 
  -8   4   2        9.35        7.46      2.66 o 
  -7   4   2        1.25        0.00      1.61 o 
  -6   4   2        1.08        1.81      0.72 o 
  -5   4   2       41.81       40.30      1.39 o 
  -4   4   2       30.83       33.68      1.02 o 
  -3   4   2       31.25       32.43      1.22 o 
  -2   4   2      125.24      127.30      1.30 o 
  -1   4   2      266.84      268.54      2.28 o 
   0   4   2       88.02      101.70      1.51 o 
   1   4   2     1137.19     1175.89      9.36 o 
   2   4   2      809.11      846.70      7.96 o 
   3   4   2      164.63      155.83      2.83 o 
   4   4   2       39.10       47.21      1.87 o 
   5   4   2        1.18        0.61      0.65 o 
   6   4   2       15.40       11.61      1.41 o 
   7   4   2        5.83        6.04      1.40 o 
   8   4   2       12.43       20.32      3.14 o 
   9   4   2        1.07        2.19      2.31 o 
  -8   5   2        0.19        0.41      1.44 o 
  -7   5   2       11.04       11.24      1.69 o 
  -6   5   2        4.53        6.57      1.11 o 
  -5   5   2       13.08       10.84      0.81 o 
  -4   5   2       13.27       12.36      0.73 o 
  -3   5   2       73.04       79.03      1.46 o 
  -2   5   2       37.94       43.87      0.95 o 
  -1   5   2      138.81      149.87      2.04 o 
   0   5   2       71.02       73.16      1.58 o 
   1   5   2      241.36      255.37      3.50 o 
   2   5   2      149.63      174.17      2.50 o 
   3   5   2      319.73      332.36      9.96 o 
   4   5   2       98.60       94.42      2.00 o 
   5   5   2        5.77        5.04      0.74 o 
   6   5   2        9.13        7.37      2.15 o 
   7   5   2       22.43       24.34      2.96 o 
   8   5   2        4.02        7.10      2.39 o 
   9   5   2        4.08        1.54      2.35 o 
  -8   6   2        0.58        2.19      1.67 o 
  -7   6   2        0.27        0.19      0.98 o 
  -6   6   2       29.80       28.74      1.78 o 
  -5   6   2        0.62        0.05      0.57 o 
  -4   6   2       28.78       29.05      1.26 o 
  -3   6   2      102.21       95.92      1.77 o 
  -2   6   2       57.33       58.15      1.40 o 
  -1   6   2       87.09       95.47      1.95 o 
   0   6   2       97.40       79.74      1.54 o 
   1   6   2     1833.94     1736.44     33.54 o 
   2   6   2      238.26      216.37      2.73 o 
   3   6   2        9.26        7.57      0.73 o 
   4   6   2       19.93       22.88      1.14 o 
   5   6   2       28.74       33.50      1.43 o 
   6   6   2        3.38        1.27      1.03 o 
   7   6   2        1.76        3.58      1.40 o 
   8   6   2        0.03        2.21      2.15 o 
   9   6   2        2.15        5.23      2.62 o 
  -8   7   2        2.35        3.90      1.92 o 
  -7   7   2        1.75        4.09      1.20 o 
  -6   7   2       16.31       13.71      1.47 o 
  -5   7   2        1.64        0.36      0.82 o 
  -4   7   2        4.47        2.62      0.72 o 
  -3   7   2       80.37       82.97      1.85 o 
  -2   7   2      191.55      198.40      4.61 o 
  -1   7   2       55.08       58.36      1.46 o 
   0   7   2      262.33      270.96      2.80 o 
   1   7   2       59.86       66.34      1.68 o 
   2   7   2      132.78      139.95      2.51 o 
   3   7   2       18.77       17.26      1.02 o 
   4   7   2        0.00       -0.69      0.69 o 
   5   7   2        1.08        0.69      0.78 o 
   6   7   2        1.91        1.90      1.18 o 
   7   7   2        1.77        0.61      1.23 o 
   8   7   2        5.39        6.04      2.45 o 
  -7   8   2        2.33        3.17      1.52 o 
  -6   8   2        5.08        5.96      1.27 o 
  -5   8   2        4.00        1.37      0.95 o 
  -4   8   2        1.08        2.22      0.96 o 
  -3   8   2       33.67       38.25      1.70 o 
  -2   8   2       23.30       22.30      1.10 o 
  -1   8   2       54.07       58.68      1.41 o 
   0   8   2       21.01       23.59      0.89 o 
   1   8   2      195.19      199.83      2.85 o 
   2   8   2       32.55       31.43      1.31 o 
   3   8   2       12.29       11.24      0.88 o 
   4   8   2        8.46        7.08      1.04 o 
   5   8   2       13.57       15.15      1.72 o 
   6   8   2        1.03        0.85      1.19 o 
   7   8   2       38.70       47.60      4.44 o 
   8   8   2       15.32       15.74      3.51 o 
  -7   9   2        1.15        0.32      1.78 o 
  -6   9   2        0.46       -0.01      1.07 o 
  -5   9   2        2.99        3.68      1.16 o 
  -4   9   2        2.56        2.70      1.06 o 
  -3   9   2        9.23        7.25      1.20 o 
  -2   9   2       34.84       31.44      1.73 o 
  -1   9   2       11.50       10.28      0.84 o 
   0   9   2      103.09      105.91      1.84 o 
   1   9   2       71.01       66.14      1.81 o 
   2   9   2       57.17       63.58      2.31 o 
   3   9   2        3.67        4.09      1.08 o 
   4   9   2        7.05        5.41      1.32 o 
   5   9   2        1.58        3.54      1.30 o 
   6   9   2        2.28        2.17      1.42 o 
   7   9   2        6.90        3.79      2.66 o 
  -6  10   2        0.46       -0.18      1.18 o 
  -5  10   2        1.78        0.02      1.01 o 
  -4  10   2        3.56        6.01      1.78 o 
  -3  10   2        0.00       -0.92      0.92 o 
  -2  10   2       16.45       11.60      1.82 o 
  -1  10   2       15.01       15.40      1.25 o 
   0  10   2        3.17        2.53      0.84 o 
   1  10   2        3.19        2.23      0.95 o 
   2  10   2        0.33        2.25      1.68 o 
   3  10   2       17.08       14.93      2.53 o 
   4  10   2        0.69       -1.58      1.58 o 
   5  10   2        4.30        5.51      1.61 o 
   6  10   2        1.53        2.15      2.41 o 
   7  10   2        0.02        0.67      2.43 o 
  -5  11   2       10.51       13.64      1.76 o 
  -4  11   2        0.06        0.11      1.06 o 
  -3  11   2        1.39        1.04      1.25 o 
  -2  11   2        7.12        5.35      1.29 o 
  -1  11   2        7.85        9.58      1.39 o 
   0  11   2       14.46        8.51      1.40 o 
   1  11   2        6.30        8.31      1.58 o 
   2  11   2        4.85        4.00      1.44 o 
   3  11   2        0.18        0.63      2.05 o 
   4  11   2        1.12        0.28      1.89 o 
   5  11   2        0.01       -0.28      2.01 o 
   6  11   2        4.21       -0.87      2.33 o 
  -5  12   2        0.81        2.43      2.37 o 
  -4  12   2        0.99        0.48      1.27 o 
  -3  12   2        1.67       -0.30      1.22 o 
  -2  12   2        5.41        8.10      1.52 o 
  -1  12   2        9.77       11.55      1.64 o 
   0  12   2        3.59        2.99      2.00 o 
   1  12   2        2.95        2.26      1.19 o 
   2  12   2        8.78        7.43      1.80 o 
   3  12   2       11.65        8.19      2.72 o 
   4  12   2        2.17       -0.79      2.29 o 
   5  12   2       13.30       15.64      3.47 o 
  -3  13   2        7.86        8.12      2.56 o 
  -2  13   2        3.22        1.58      1.42 o 
  -1  13   2        0.08       -1.11      1.19 o 
   0  13   2        0.10       -0.98      1.16 o 
   1  13   2        7.33        3.28      1.47 o 
   2  13   2        1.72        1.15      1.66 o 
   3  13   2        0.77       -0.63      2.43 o 
   4  13   2        2.48        5.41      2.78 o 
  -1  14   2        0.44       -1.70      2.09 o 
   0  14   2        0.00        0.97      1.93 o 
   1  14   2        0.00       -1.74      1.74 o 
   2  14   2        0.00       -2.70      2.70 o 
  -3 -12   3       17.80       17.89      3.24 o 
  -2 -12   3        2.79        4.64      2.33 o 
  -1 -12   3        0.00        2.15      1.85 o 
   0 -12   3        0.55        0.39      1.76 o 
   1 -12   3        1.66        1.18      1.80 o 
   2 -12   3        0.28       -2.67      3.38 o 
   3 -12   3        9.00        5.12      3.31 o 
  -4 -11   3        0.43       -0.24      1.74 o 
  -3 -11   3        0.32        4.95      2.03 o 
  -2 -11   3        4.72        3.47      1.99 o 
  -1 -11   3        6.55       11.99      1.99 o 
   0 -11   3        0.29       -0.58      1.13 o 
   1 -11   3        1.15        2.41      1.29 o 
   2 -11   3        0.65       -1.32      1.32 o 
   3 -11   3        1.30        0.43      1.41 o 
   4 -11   3        0.88       -0.99      1.67 o 
   5 -11   3        0.04        1.38      2.51 o 
  -5 -10   3        0.20       -1.38      1.56 o 
  -4 -10   3        0.07        0.85      1.64 o 
  -3 -10   3        6.57        5.97      1.44 o 
  -2 -10   3        0.30       -0.55      1.07 o 
  -1 -10   3       10.59        8.99      1.51 o 
   0 -10   3        1.31        1.83      1.14 o 
   1 -10   3        3.43        3.08      1.23 o 
   2 -10   3        0.00        0.05      0.95 o 
   3 -10   3        2.79        2.03      1.09 o 
   4 -10   3        0.01       -1.26      3.10 o 
   5 -10   3        0.60       -1.46      1.97 o 
   6 -10   3        0.00        0.02      2.21 o 
  -6  -9   3        0.04        3.41      2.13 o 
  -5  -9   3        2.42        2.64      1.93 o 
  -4  -9   3        0.86       -1.34      1.34 o 
  -3  -9   3       24.43       24.05      1.99 o 
  -2  -9   3       31.18       36.37      2.24 o 
  -1  -9   3       10.68       14.14      3.89 o 
   0  -9   3        9.67       10.73      1.06 o 
   1  -9   3       11.86       12.00      1.41 o 
   2  -9   3       28.82       28.93      2.08 o 
   3  -9   3        5.29        4.73      0.90 o 
   4  -9   3       39.98       42.32      2.84 o 
   5  -9   3        8.98        8.66      2.62 o 
   6  -9   3        7.79        6.04      2.58 o 
   7  -9   3        0.03        0.47      2.60 o 
  -7  -8   3        2.32        5.41      2.31 o 
  -6  -8   3        1.44       -0.20      1.58 o 
  -5  -8   3        2.64        0.68      1.20 o 
  -4  -8   3       16.69       16.31      1.46 o 
  -3  -8   3        4.08        4.89      1.18 o 
  -2  -8   3       17.77       17.50      1.16 o 
  -1  -8   3        1.66        2.02      1.00 o 
   0  -8   3       23.96       24.39      1.27 o 
   1  -8   3       29.47       31.68      1.46 o 
   2  -8   3        2.95        3.53      0.71 o 
   3  -8   3       91.03       94.26      2.03 o 
   4  -8   3       14.73       10.67      1.67 o 
   5  -8   3       81.48       79.46      2.60 o 
   6  -8   3        0.12        2.72      2.15 o 
   7  -8   3        6.40        5.50      2.72 o 
  -7  -7   3        7.95        4.56      2.17 o 
  -6  -7   3       14.06       11.62      2.51 o 
  -5  -7   3        2.33        0.92      1.05 o 
  -4  -7   3       18.19       20.02      1.47 o 
  -3  -7   3       22.18       21.19      1.41 o 
  -2  -7   3       50.44       54.20      1.71 o 
  -1  -7   3       21.42       20.21      1.00 o 
   0  -7   3        0.51        0.76      0.51 o 
   1  -7   3        0.09       -0.07      0.47 o 
   2  -7   3        5.44        5.23      0.62 o 
   3  -7   3       29.52       29.11      1.14 o 
   4  -7   3      288.00      304.85      3.90 o 
   5  -7   3      139.17      140.38      3.25 o 
   6  -7   3       24.46       33.16      2.41 o 
   7  -7   3        0.32       -1.30      1.76 o 
   8  -7   3        1.83       -0.32      2.35 o 
  -8  -6   3       10.03       12.86      3.14 o 
  -7  -6   3        0.77        0.55      1.76 o 
  -6  -6   3        3.58        4.36      1.38 o 
  -5  -6   3        0.45        1.05      0.83 o 
  -4  -6   3       11.02       10.49      1.13 o 
  -3  -6   3        0.14        0.20      0.61 o 
  -2  -6   3       44.63       49.56      1.38 o 
  -1  -6   3       34.11       29.86      1.15 o 
   0  -6   3       32.48       34.33      1.19 o 
   1  -6   3      129.92      135.25      2.15 o 
   2  -6   3        3.88        4.04      0.54 o 
   3  -6   3       15.60       16.16      0.77 o 
   4  -6   3      320.37      310.75      3.78 o 
   5  -6   3        0.92        0.77      0.64 o 
   6  -6   3       11.87       15.53      1.81 o 
   7  -6   3        0.34        0.76      1.26 o 
   8  -6   3        3.56        5.29      2.58 o 
  -8  -5   3        1.66        1.40      2.27 o 
  -7  -5   3        9.59        9.61      2.39 o 
  -6  -5   3       33.63       39.68      2.75 o 
  -5  -5   3       27.22       26.41      1.86 o 
  -4  -5   3       16.86       16.96      1.20 o 
  -3  -5   3       76.79       75.42      1.83 o 
  -2  -5   3        1.79        1.71      0.65 o 
  -1  -5   3       25.23       24.63      0.88 o 
   0  -5   3      152.99      151.69      1.92 o 
   1  -5   3       44.35       52.74      1.07 o 
   2  -5   3      133.38      131.67      1.87 o 
   3  -5   3      175.06      171.14      2.15 o 
   4  -5   3      102.68      110.35      3.45 o 
   5  -5   3       14.05       15.10      0.96 o 
   6  -5   3        1.07        0.63      0.88 o 
   7  -5   3        6.29        5.79      1.45 o 
   8  -5   3        4.49        5.65      2.48 o 
   9  -5   3        0.51        1.26      2.17 o 
  -8  -4   3        7.42        9.55      2.88 o 
  -7  -4   3        0.01       -0.24      1.58 o 
  -6  -4   3       92.38       97.77      2.95 o 
  -5  -4   3       14.01       11.98      1.18 o 
  -4  -4   3       78.79       75.83      2.15 o 
  -3  -4   3      111.78      105.51      2.31 o 
  -2  -4   3       56.71       61.36      1.43 o 
  -1  -4   3       10.29        8.91      0.56 o 
   0  -4   3      283.20      285.94      2.79 o 
   1  -4   3      750.57      757.74      5.67 o 
   2  -4   3      133.83      133.55      1.76 o 
   3  -4   3        1.84        1.83      0.39 o 
   4  -4   3       21.76       20.09      0.82 o 
   5  -4   3      235.56      242.24      3.64 o 
   6  -4   3       11.27       11.44      1.50 o 
   7  -4   3       23.31       25.62      3.09 o 
   8  -4   3        0.02       -0.09      1.30 o 
   9  -4   3        0.02        3.61      2.47 o 
  -8  -3   3        0.05       -1.68      1.68 o 
  -7  -3   3        6.65        4.56      2.07 o 
  -6  -3   3      101.78      105.50      2.99 o 
  -5  -3   3      147.02      147.03      5.03 o 
  -4  -3   3       20.87       21.15      1.17 o 
  -3  -3   3       23.57       21.07      1.02 o 
  -2  -3   3      117.96      109.98      1.56 o 
  -1  -3   3      455.47      460.63      3.65 o 
   0  -3   3       35.14       46.82      0.64 o 
   1  -3   3       70.20       67.69      0.95 o 
   2  -3   3        7.82        9.97      0.44 o 
   3  -3   3      541.08      519.03      3.99 o 
   4  -3   3       59.37       62.78      1.49 o 
   5  -3   3       20.25       14.27      1.11 o 
   6  -3   3       19.30       18.58      1.35 o 
   7  -3   3       16.98       13.54      2.14 o 
   8  -3   3        0.13        0.57      1.89 o 
   9  -3   3        5.14        2.35      2.37 o 
  -9  -2   3        2.96        5.13      2.68 o 
  -8  -2   3        2.04        3.59      2.31 o 
  -7  -2   3       17.51       17.40      1.72 o 
  -6  -2   3       69.01       68.05      2.37 o 
  -5  -2   3       33.60       34.02      1.76 o 
  -4  -2   3       65.36       66.14      1.88 o 
  -3  -2   3        0.78        1.24      0.47 o 
  -2  -2   3     1173.11     1271.99     11.16 o 
  -1  -2   3      104.41      117.67      1.56 o 
   0  -2   3       24.17       23.67      0.64 o 
   1  -2   3        2.51        7.04      0.24 o 
   2  -2   3      191.88      179.85      1.44 o 
   3  -2   3      158.79      153.22      1.43 o 
   4  -2   3       91.95      102.93      1.68 o 
   5  -2   3      209.39      200.82      4.58 o 
   6  -2   3       14.23       13.21      1.01 o 
   7  -2   3        1.39        4.24      1.80 o 
   8  -2   3        8.16       14.01      2.58 o 
   9  -2   3        0.99        2.90      2.23 o 
  -9  -1   3        0.25       -0.81      2.51 o 
  -8  -1   3        0.05        0.77      1.85 o 
  -7  -1   3        0.01        0.02      0.82 o 
  -6  -1   3        5.78        6.66      2.70 o 
  -5  -1   3      303.81      283.41      5.56 o 
  -4  -1   3      279.20      263.72      3.79 o 
  -3  -1   3        1.97        1.47      0.47 o 
  -2  -1   3     2955.88     3132.72     23.73 o 
  -1  -1   3      628.31      642.04      5.80 o 
   0  -1   3        4.41        4.07      0.52 o 
   1  -1   3     2454.84     2460.23     24.50 o 
   2  -1   3       50.00       53.00      0.58 o 
   3  -1   3       43.52       46.00      0.79 o 
   4  -1   3      344.98      340.74      3.24 o 
   5  -1   3       64.33       60.55      2.01 o 
   6  -1   3       52.29       49.35      1.45 o 
   7  -1   3       41.48       32.22      3.02 o 
   8  -1   3        0.34       -0.02      1.72 o 
   9  -1   3       35.31       42.02      4.30 o 
  -9   0   3        6.10        8.27      2.86 o 
  -8   0   3        3.48        2.19      2.15 o 
  -7   0   3       43.82       41.01      3.67 o 
  -6   0   3      694.19      667.02     10.84 o 
  -5   0   3       13.26       14.11      1.39 o 
  -4   0   3        0.12        0.59      0.57 o 
  -3   0   3      419.20      465.80      5.59 o 
  -2   0   3      310.48      289.87      2.32 o 
  -1   0   3      774.63      734.20      5.52 o 
   0   0   3      377.43      366.39      4.32 o 
   1   0   3      186.50      166.71      1.79 o 
   2   0   3      200.91      205.28      1.46 o 
   3   0   3       61.86       60.95      0.99 o 
   4   0   3        0.96        0.28      0.38 o 
   5   0   3       48.87       60.58      1.30 o 
   6   0   3       94.66       99.38      2.59 o 
   7   0   3        3.56        2.45      1.54 o 
   8   0   3       76.96       73.35      4.85 o 
   9   0   3        5.91        6.94      2.53 o 
  -9   1   3        0.07        1.56      2.64 o 
  -8   1   3        4.89        7.34      2.41 o 
  -7   1   3        2.51        4.10      1.89 o 
  -6   1   3        0.86        1.31      1.44 o 
  -5   1   3      256.76      253.93      5.28 o 
  -4   1   3       53.47       53.31      1.66 o 
  -3   1   3        6.21        6.69      0.57 o 
  -2   1   3        0.51       -0.13      0.20 o 
  -1   1   3      786.78      842.94      6.22 o 
   0   1   3      203.57      188.26      3.29 o 
   1   1   3       16.65       12.04      0.53 o 
   2   1   3       66.53       57.45      0.81 o 
   3   1   3       15.23       19.76      0.68 o 
   4   1   3       98.59      108.16      1.93 o 
   5   1   3       25.84       22.61      0.89 o 
   6   1   3       11.90       12.99      1.09 o 
   7   1   3       34.13       31.86      3.06 o 
   8   1   3        0.15       -1.74      1.83 o 
   9   1   3        8.67        7.95      2.66 o 
  -9   2   3        1.23        1.44      2.72 o 
  -8   2   3        2.46        0.65      2.03 o 
  -7   2   3        8.03        9.67      2.27 o 
  -6   2   3      140.21      140.26      4.12 o 
  -5   2   3        9.32        6.86      1.01 o 
  -4   2   3       27.62       27.53      0.99 o 
  -3   2   3      244.03      233.11      2.45 o 
  -2   2   3       88.57       86.53      1.14 o 
  -1   2   3     1826.21     1811.26     11.87 o 
   0   2   3      112.10      116.59      1.22 o 
   1   2   3      435.31      420.04      3.35 o 
   2   2   3       45.41       38.72      0.82 o 
   3   2   3      138.72      148.36      3.07 o 
   4   2   3      367.77      386.00      4.79 o 
   5   2   3       26.23       27.50      1.68 o 
   6   2   3        6.80        7.09      0.74 o 
   7   2   3      105.30      115.25      5.48 o 
   8   2   3       10.00        7.28      2.29 o 
   9   2   3        1.34        2.33      2.35 o 
  -9   3   3       13.03       24.07      3.97 o 
  -8   3   3        1.44       -0.24      1.89 o 
  -7   3   3        6.74        9.75      2.60 o 
  -6   3   3        0.51        0.61      0.85 o 
  -5   3   3      197.45      201.87      3.00 o 
  -4   3   3        1.04        1.10      0.47 o 
  -3   3   3      564.55      549.99      4.40 o 
  -2   3   3       93.77       82.41      1.09 o 
  -1   3   3       22.94       20.70      0.68 o 
   0   3   3      281.83      256.80      2.38 o 
   1   3   3      557.38      559.87      4.37 o 
   2   3   3       49.82       51.60      0.99 o 
   3   3   3      126.51      119.80      1.95 o 
   4   3   3       17.38       17.35      1.01 o 
   5   3   3       19.66       24.37      1.44 o 
   6   3   3        1.51        0.17      0.68 o 
   7   3   3       36.10       32.61      3.29 o 
   8   3   3        8.21       10.02      2.56 o 
   9   3   3        0.11       -1.10      1.95 o 
  -8   4   3        0.63        2.21      2.27 o 
  -7   4   3        2.30        4.10      1.93 o 
  -6   4   3       19.55       17.78      1.25 o 
  -5   4   3       50.59       52.55      2.73 o 
  -4   4   3       36.22       35.42      1.66 o 
  -3   4   3       40.64       32.94      0.88 o 
  -2   4   3        7.74        8.41      0.52 o 
  -1   4   3      218.94      209.52      1.94 o 
   0   4   3       34.40       41.35      0.89 o 
   1   4   3      472.73      475.04      3.95 o 
   2   4   3      577.41      592.76      5.26 o 
   3   4   3       80.03       93.01      1.70 o 
   4   4   3      331.20      349.01      4.27 o 
   5   4   3        0.17        0.04      0.65 o 
   6   4   3        7.97        7.75      1.33 o 
   7   4   3       50.36       52.26      3.95 o 
   8   4   3        6.62        2.82      2.05 o 
   9   4   3        0.14       -2.11      2.11 o 
  -8   5   3        1.64        2.49      2.53 o 
  -7   5   3        0.00       -0.80      0.80 o 
  -6   5   3        0.12        0.48      0.88 o 
  -5   5   3       26.38       25.99      1.28 o 
  -4   5   3        8.38        8.75      0.75 o 
  -3   5   3       13.00       14.38      0.72 o 
  -2   5   3       12.09       13.86      0.62 o 
  -1   5   3      162.65      161.54      2.03 o 
   0   5   3       42.70       45.75      1.13 o 
   1   5   3     1761.57     1790.92     12.96 o 
   2   5   3      263.45      292.92      4.46 o 
   3   5   3        7.66       10.71      0.73 o 
   4   5   3       40.30       41.53      1.40 o 
   5   5   3       29.41       36.30      1.41 o 
   6   5   3       71.78       60.92      2.73 o 
   7   5   3       89.93       80.48      3.91 o 
   8   5   3        1.72        1.01      1.93 o 
   9   5   3        0.35       -1.38      2.07 o 
  -8   6   3        0.17       -1.42      1.42 o 
  -7   6   3        0.03       -0.81      0.90 o 
  -6   6   3       19.35       18.66      1.56 o 
  -5   6   3        0.06        0.08      0.81 o 
  -4   6   3       63.57       64.30      1.70 o 
  -3   6   3        0.35       -0.06      0.46 o 
  -2   6   3        0.03        0.13      0.38 o 
  -1   6   3       35.38       31.54      1.04 o 
   0   6   3       53.02       50.62      1.22 o 
   1   6   3      835.49      851.43      7.55 o 
   2   6   3      149.13      151.01      2.16 o 
   3   6   3        0.20        0.03      0.48 o 
   4   6   3       23.59       26.97      1.18 o 
   5   6   3       73.63       76.09      2.03 o 
   6   6   3        4.06        2.78      1.08 o 
   7   6   3       11.58        8.08      2.04 o 
   8   6   3        3.39        7.83      2.41 o 
   9   6   3        0.68       -2.33      2.33 o 
  -8   7   3        3.37        4.79      1.91 o 
  -7   7   3        0.19        0.19      1.02 o 
  -6   7   3        1.50        2.82      1.10 o 
  -5   7   3        3.04        2.76      0.97 o 
  -4   7   3       42.31       48.40      1.98 o 
  -3   7   3        4.05        4.77      0.64 o 
  -2   7   3        1.59        0.77      0.50 o 
  -1   7   3       45.67       46.12      1.21 o 
   0   7   3      156.32      166.62      2.07 o 
   1   7   3      235.07      248.91      3.16 o 
   2   7   3        1.80        1.84      0.59 o 
   3   7   3       33.73       32.16      1.29 o 
   4   7   3        1.83        1.44      0.67 o 
   5   7   3        3.94        6.03      2.22 o 
   6   7   3       10.06        8.31      1.47 o 
   7   7   3        0.20       -0.83      1.99 o 
   8   7   3        5.48        2.72      2.45 o 
  -7   8   3        0.11       -0.49      1.48 o 
  -6   8   3        4.70        3.56      1.19 o 
  -5   8   3        1.18        0.84      0.92 o 
  -4   8   3        2.10        1.56      0.93 o 
  -3   8   3       12.27       13.90      1.98 o 
  -2   8   3       11.46       14.96      1.00 o 
  -1   8   3       16.03       17.25      0.99 o 
   0   8   3       81.43       83.32      1.75 o 
   1   8   3      260.43      235.37      3.23 o 
   2   8   3       13.88       18.23      1.18 o 
   3   8   3       22.22       27.93      1.48 o 
   4   8   3       16.13       20.25      1.70 o 
   5   8   3        3.52        3.61      2.35 o 
   6   8   3        0.00       -0.89      1.35 o 
   7   8   3        3.06        3.35      2.43 o 
   8   8   3        0.05       -0.08      2.15 o 
  -7   9   3        0.88        2.45      1.39 o 
  -6   9   3        0.42       -0.11      1.12 o 
  -5   9   3       13.53       15.26      1.94 o 
  -4   9   3        6.37        5.91      1.20 o 
  -3   9   3        0.70       -0.80      0.80 o 
  -2   9   3       29.75       29.90      1.80 o 
  -1   9   3       49.98       49.85      1.61 o 
   0   9   3      115.33      126.80      2.01 o 
   1   9   3        0.22        0.21      0.52 o 
   2   9   3       10.08        5.28      1.50 o 
   3   9   3        8.74        7.55      1.46 o 
   4   9   3        2.14        1.47      1.00 o 
   5   9   3        0.32        0.65      1.02 o 
   6   9   3        3.63        2.48      1.36 o 
   7   9   3        0.01        0.57      1.91 o 
  -6  10   3        0.61       -0.84      1.34 o 
  -5  10   3        4.57        2.58      1.26 o 
  -4  10   3        0.51       -0.92      0.92 o 
  -3  10   3       13.48       14.45      2.52 o 
  -2  10   3       62.45       56.63      2.49 o 
  -1  10   3       10.97       11.92      1.17 o 
   0  10   3        2.51        1.41      0.83 o 
   1  10   3        2.24        1.29      0.84 o 
   2  10   3        6.20        4.25      1.45 o 
   3  10   3       29.02       34.09      3.49 o 
   4  10   3        2.66        2.64      1.89 o 
   5  10   3        0.00       -0.89      1.14 o 
   6  10   3        0.00       -1.07      1.78 o 
   7  10   3        3.31        9.61      3.12 o 
  -5  11   3        4.52        4.32      1.57 o 
  -4  11   3        2.11       -0.17      1.17 o 
  -3  11   3        1.43       -0.32      1.07 o 
  -2  11   3        6.52        6.65      1.92 o 
  -1  11   3       15.14       16.56      1.59 o 
   0  11   3        3.50        2.40      1.14 o 
   1  11   3        9.31        9.46      1.44 o 
   2  11   3       17.97       19.06      3.06 o 
   3  11   3        5.84       10.40      2.66 o 
   4  11   3        0.10        0.71      1.97 o 
   5  11   3        3.96        4.99      2.51 o 
   6  11   3        1.72        3.24      2.43 o 
  -4  12   3        3.01        1.97      1.81 o 
  -3  12   3        0.17       -1.13      1.13 o 
  -2  12   3        4.58        4.02      1.33 o 
  -1  12   3        1.57       -1.07      1.07 o 
   0  12   3       10.24        9.43      1.53 o 
   1  12   3        2.84        2.12      1.23 o 
   2  12   3        9.16        8.19      1.58 o 
   3  12   3        0.31        2.09      2.11 o 
   4  12   3        7.77        6.33      2.74 o 
   5  12   3        3.80        4.36      2.66 o 
  -3  13   3        0.70        0.33      1.32 o 
  -2  13   3        0.62        0.92      1.31 o 
  -1  13   3        3.93        5.57      2.16 o 
   0  13   3        0.55        0.29      1.27 o 
   1  13   3        0.22        0.93      1.53 o 
   2  13   3        0.03        1.05      1.70 o 
   3  13   3        2.20        3.70      2.40 o 
   4  13   3        1.31       -2.05      2.05 o 
  -1  14   3        1.40       -0.14      1.54 o 
   0  14   3        0.01       -2.00      2.13 o 
   1  14   3        2.33        1.01      1.84 o 
   2  14   3        0.23        0.59      1.50 o 
  -2 -12   4        2.23        3.83      2.25 o 
  -1 -12   4        1.71        1.24      2.05 o 
   0 -12   4        7.98        6.23      2.43 o 
   1 -12   4        0.40        0.24      1.78 o 
   2 -12   4        1.21        2.94      1.95 o 
   3 -12   4        1.82        1.20      1.69 o 
  -3 -11   4        2.91        4.28      2.15 o 
  -2 -11   4       24.77       26.59      3.33 o 
  -1 -11   4        5.16        4.24      1.45 o 
   0 -11   4        1.04        1.59      1.26 o 
   1 -11   4        5.57        6.14      2.02 o 
   2 -11   4        0.42        1.54      1.60 o 
   3 -11   4        0.11        1.16      2.26 o 
   4 -11   4        0.17        0.57      1.87 o 
  -5 -10   4        2.48        2.74      2.19 o 
  -4 -10   4        5.16        4.87      2.09 o 
  -3 -10   4       18.00       15.32      1.92 o 
  -2 -10   4       14.26       14.34      1.75 o 
  -1 -10   4       24.54       25.89      2.09 o 
   0 -10   4       14.53       15.05      2.31 o 
   1 -10   4        3.74        5.44      2.35 o 
   2 -10   4       10.99       13.08      1.68 o 
   3 -10   4       17.27       17.81      2.51 o 
   4 -10   4        0.94        1.12      1.43 o 
   5 -10   4        0.31       -1.14      1.68 o 
  -5  -9   4        0.04        3.53      1.87 o 
  -4  -9   4        0.68        0.08      2.17 o 
  -3  -9   4        2.20        4.25      1.31 o 
  -2  -9   4       99.64      109.64      4.74 o 
  -1  -9   4        5.68        6.63      1.35 o 
   0  -9   4        1.81        1.81      1.82 o 
   1  -9   4        1.36        1.30      1.00 o 
   2  -9   4        3.14        3.93      0.93 o 
   3  -9   4        8.74       10.99      1.54 o 
   4  -9   4       46.73       44.94      2.16 o 
   5  -9   4        3.59        2.15      1.89 o 
   6  -9   4        0.40        2.60      2.07 o 
  -6  -8   4        1.61        0.79      1.89 o 
  -5  -8   4        2.87        1.93      1.32 o 
  -4  -8   4        1.09        0.50      1.06 o 
  -3  -8   4       10.58        8.93      1.42 o 
  -2  -8   4       32.07       33.37      1.96 o 
  -1  -8   4        1.80        2.30      0.96 o 
   0  -8   4       47.60       50.24      1.67 o 
   1  -8   4        0.18       -0.57      0.57 o 
   2  -8   4        0.11       -0.06      0.58 o 
   3  -8   4        3.10        3.63      0.95 o 
   4  -8   4        8.46        7.85      1.39 o 
   5  -8   4        4.56        4.51      2.10 o 
   6  -8   4       12.37       10.50      2.76 o 
   7  -8   4        6.14        5.37      2.60 o 
  -7  -7   4        0.49       -0.06      1.97 o 
  -6  -7   4       15.41       19.16      2.88 o 
  -5  -7   4        4.84        5.87      1.87 o 
  -4  -7   4        4.19        5.03      1.01 o 
  -3  -7   4        6.52        4.82      1.09 o 
  -2  -7   4       26.25       27.95      2.65 o 
  -1  -7   4        4.77        3.86      1.02 o 
   0  -7   4       35.07       31.76      1.71 o 
   1  -7   4        0.09       -0.41      0.44 o 
   2  -7   4       75.32       81.97      1.64 o 
   3  -7   4        0.10        0.50      0.59 o 
   4  -7   4        0.25        0.65      0.63 o 
   5  -7   4       34.85       31.65      1.60 o 
   6  -7   4        3.91        6.55      2.39 o 
   7  -7   4        7.79       12.19      2.96 o 
   8  -7   4        4.46        8.07      3.08 o 
  -7  -6   4       23.76       22.21      3.24 o 
  -6  -6   4        0.05        0.44      1.89 o 
  -5  -6   4        0.18        0.22      0.85 o 
  -4  -6   4        6.77        5.50      1.46 o 
  -3  -6   4        0.01        0.02      0.64 o 
  -2  -6   4       42.63       42.04      1.91 o 
  -1  -6   4       10.20       11.47      0.69 o 
   0  -6   4       21.50       23.60      1.60 o 
   1  -6   4       85.92       87.44      2.37 o 
   2  -6   4        0.00       -0.31      0.39 o 
   3  -6   4       11.13       10.68      0.73 o 
   4  -6   4      124.33      123.63      2.41 o 
   5  -6   4      143.25      146.72      2.71 o 
   6  -6   4       14.31       11.23      1.62 o 
   7  -6   4        1.66        0.99      1.80 o 
   8  -6   4        0.75       -1.66      1.66 o 
  -7  -5   4        1.45        1.24      1.89 o 
  -6  -5   4       21.75       25.77      2.11 o 
  -5  -5   4       14.43       12.81      1.27 o 
  -4  -5   4        0.00       -0.13      0.69 o 
  -3  -5   4       38.76       37.96      1.38 o 
  -2  -5   4        0.39       -0.33      0.33 o 
  -1  -5   4       38.72       35.60      0.82 o 
   0  -5   4      133.14      137.33      1.53 o 
   1  -5   4       13.93       13.73      1.13 o 
   2  -5   4       79.23       81.33      1.41 o 
   3  -5   4       27.11       25.57      1.18 o 
   4  -5   4      450.65      451.79      4.76 o 
   5  -5   4      508.76      479.94      5.59 o 
   6  -5   4       11.19       12.40      2.08 o 
   7  -5   4        6.55        4.29      1.62 o 
   8  -5   4        1.00        1.95      2.01 o 
  -8  -4   4       15.48       22.96      3.55 o 
  -7  -4   4       27.27       27.82      3.35 o 
  -6  -4   4       63.31       62.19      2.51 o 
  -5  -4   4       20.09       18.51      1.34 o 
  -4  -4   4       15.27       16.56      1.16 o 
  -3  -4   4       44.99       47.14      1.57 o 
  -2  -4   4      209.67      222.94      2.23 o 
  -1  -4   4      287.15      269.47      3.67 o 
   0  -4   4        0.35        0.24      0.31 o 
   1  -4   4        3.82        4.38      0.30 o 
   2  -4   4        0.25        0.39      0.32 o 
   3  -4   4       71.19       73.67      1.39 o 
   4  -4   4      456.08      428.60      3.99 o 
   5  -4   4      670.82      680.54      7.14 o 
   6  -4   4        1.48        0.52      0.81 o 
   7  -4   4        8.51        7.99      1.55 o 
   8  -4   4        4.64        5.49      1.58 o 
  -8  -3   4        0.45       -0.28      2.01 o 
  -7  -3   4       12.47       11.23      2.41 o 
  -6  -3   4        3.47        4.56      1.04 o 
  -5  -3   4       12.23        9.57      1.52 o 
  -4  -3   4        0.67        0.32      0.62 o 
  -3  -3   4       10.18       13.94      1.38 o 
  -2  -3   4        0.97        0.94      0.31 o 
  -1  -3   4       32.01       33.19      0.97 o 
   0  -3   4       18.01       13.69      0.76 o 
   1  -3   4      686.71      727.16      6.53 o 
   2  -3   4      261.04      295.20      2.83 o 
   3  -3   4       35.40       28.60      0.84 o 
   4  -3   4      228.69      222.64      3.08 o 
   5  -3   4       26.61       25.32      1.37 o 
   6  -3   4        1.12       -0.18      0.77 o 
   7  -3   4       10.17       12.22      1.65 o 
   8  -3   4        0.68        0.57      1.58 o 
  -8  -2   4        4.89        2.68      2.29 o 
  -7  -2   4        2.60        5.50      1.97 o 
  -6  -2   4      102.64      102.61      2.95 o 
  -5  -2   4        3.13        1.92      0.79 o 
  -4  -2   4        5.14        5.75      0.78 o 
  -3  -2   4        1.22        1.31      0.51 o 
  -2  -2   4      317.88      311.32      3.25 o 
  -1  -2   4      238.92      248.78      2.72 o 
   0  -2   4       46.97       44.65      0.84 o 
   1  -2   4      755.62      804.21      8.28 o 
   2  -2   4      158.48      176.32      1.82 o 
   3  -2   4        1.26        3.49      0.30 o 
   4  -2   4        1.25        0.24      0.42 o 
   5  -2   4       71.17       68.46      2.14 o 
   6  -2   4        0.54        1.12      0.78 o 
   7  -2   4        2.59        3.93      1.72 o 
   8  -2   4        1.42       -0.08      1.64 o 
   9  -2   4        0.74        0.22      2.31 o 
  -8  -1   4        0.52       -0.91      1.95 o 
  -7  -1   4       21.05       19.83      1.65 o 
  -6  -1   4       54.51       53.93      2.16 o 
  -5  -1   4       94.41       96.22      4.40 o 
  -4  -1   4       94.74       89.40      1.90 o 
  -3  -1   4       83.11       94.24      1.70 o 
  -2  -1   4     1375.80     1485.68     12.84 o 
  -1  -1   4        0.00        0.32      0.32 o 
   0  -1   4        1.81        1.02      0.52 o 
   1  -1   4     1013.31      990.16     10.15 o 
   2  -1   4     2680.41     2874.15     19.76 o 
   3  -1   4       35.72       30.78      0.78 o 
   4  -1   4      174.80      185.09      2.64 o 
   5  -1   4      288.63      269.92      4.25 o 
   6  -1   4       61.06       64.27      2.65 o 
   7  -1   4        6.55        5.86      1.95 o 
   8  -1   4        7.79       10.46      2.41 o 
   9  -1   4        0.33       -0.75      1.91 o 
  -8   0   4        1.62        1.16      2.21 o 
  -7   0   4        5.38        3.51      2.07 o 
  -6   0   4       77.54       77.01      3.10 o 
  -5   0   4        9.66        9.79      2.15 o 
  -4   0   4      117.15      129.05      2.61 o 
  -3   0   4      117.41      135.44      2.97 o 
  -2   0   4      371.92      411.08      3.64 o 
  -1   0   4     2712.72     2808.98     21.59 o 
   0   0   4       34.26       31.06      0.94 o 
   1   0   4      572.81      601.95      5.60 o 
   2   0   4       21.70       19.37      0.47 o 
   3   0   4      479.20      499.04      4.01 o 
   4   0   4       58.27       61.51      1.94 o 
   5   0   4       17.88       21.88      1.14 o 
   6   0   4       36.86       34.55      3.23 o 
   7   0   4       24.94       21.01      2.49 o 
   8   0   4       21.66       21.33      3.02 o 
   9   0   4        4.45        1.87      2.13 o 
  -8   1   4        2.14        2.37      2.07 o 
  -7   1   4        0.39        2.39      1.87 o 
  -6   1   4        1.46        0.20      1.10 o 
  -5   1   4        9.16        9.52      1.27 o 
  -4   1   4       82.85       73.96      1.98 o 
  -3   1   4        2.69        1.62      0.46 o 
  -2   1   4     1201.85     1379.24     10.91 o 
  -1   1   4      381.75      398.01      3.64 o 
   0   1   4       22.08       17.93      0.55 o 
   1   1   4      129.96      142.11      1.30 o 
   2   1   4      585.21      639.57      4.28 o 
   3   1   4       43.16       43.05      0.93 o 
   4   1   4        0.16        0.54      0.31 o 
   5   1   4        0.83        0.56      0.57 o 
   6   1   4       66.91       68.11      2.98 o 
   7   1   4       36.29       32.16      3.00 o 
   8   1   4        1.73        1.97      1.95 o 
   9   1   4        0.91        0.08      1.80 o 
  -8   2   4        0.00        0.97      1.95 o 
  -7   2   4        5.80        2.07      1.87 o 
  -6   2   4       19.48       19.66      1.85 o 
  -5   2   4       70.25       69.64      2.78 o 
  -4   2   4      506.45      483.65      5.64 o 
  -3   2   4       69.67       56.59      1.34 o 
  -2   2   4      197.35      205.23      2.10 o 
  -1   2   4      195.85      180.96      1.84 o 
   0   2   4       97.48      101.56      1.29 o 
   1   2   4      308.33      311.71      2.61 o 
   2   2   4     1465.63     1487.79     13.28 o 
   3   2   4        0.32        0.44      0.32 o 
   4   2   4       77.49       84.37      2.40 o 
   5   2   4      229.69      234.71      3.89 o 
   6   2   4       72.58       74.41      1.79 o 
   7   2   4       20.20       18.49      2.51 o 
   8   2   4       31.70       28.70      3.45 o 
   9   2   4        3.29        3.39      2.35 o 
  -8   3   4        0.00       -1.22      1.83 o 
  -7   3   4        6.42       12.33      2.70 o 
  -6   3   4        0.58        1.78      1.13 o 
  -5   3   4     1096.91     1048.12      9.65 o 
  -4   3   4        4.55        5.60      0.80 o 
  -3   3   4      178.72      161.26      2.32 o 
  -2   3   4        4.40        4.53      0.51 o 
  -1   3   4        1.76        1.49      0.29 o 
   0   3   4      186.63      179.05      2.56 o 
   1   3   4      530.24      523.59      3.88 o 
   2   3   4      352.47      339.55      3.32 o 
   3   3   4        4.82        6.85      0.52 o 
   4   3   4       16.53       16.58      1.35 o 
   5   3   4       15.12       18.16      1.15 o 
   6   3   4        0.00       -0.13      0.97 o 
   7   3   4       57.86       60.98      4.18 o 
   8   3   4       46.66       52.28      4.22 o 
   9   3   4        0.98       -1.74      2.01 o 
  -8   4   4        4.42        7.77      2.96 o 
  -7   4   4        2.58        3.75      2.05 o 
  -6   4   4       21.81       18.55      1.30 o 
  -5   4   4        0.51        0.72      0.74 o 
  -4   4   4      746.73      720.74      8.89 o 
  -3   4   4       63.71       66.42      1.34 o 
  -2   4   4       21.60       19.36      0.96 o 
  -1   4   4      292.24      299.21      2.89 o 
   0   4   4        3.79        3.65      0.41 o 
   1   4   4       30.16       37.09      0.95 o 
   2   4   4      230.81      240.11      2.42 o 
   3   4   4       58.24       56.67      1.92 o 
   4   4   4       55.94       59.58      1.81 o 
   5   4   4       37.33       41.40      1.66 o 
   6   4   4       63.11       59.74      2.67 o 
   7   4   4      144.53      143.99      6.33 o 
   8   4   4        0.20        2.39      1.97 o 
   9   4   4        0.54       -0.49      2.43 o 
  -8   5   4        0.40       -1.74      1.74 o 
  -7   5   4        0.27       -0.03      0.99 o 
  -6   5   4       18.74       17.14      1.52 o 
  -5   5   4      337.79      325.10      6.42 o 
  -4   5   4       82.23       84.51      2.16 o 
  -3   5   4       43.37       41.20      1.38 o 
  -2   5   4        4.42        4.09      0.48 o 
  -1   5   4       34.28       38.37      0.89 o 
   0   5   4      602.40      619.19      5.10 o 
   1   5   4       17.33       18.02      1.29 o 
   2   5   4        5.03        7.17      0.59 o 
   3   5   4       56.39       58.21      1.46 o 
   4   5   4        1.80        1.47      0.55 o 
   5   5   4       21.63       23.64      1.38 o 
   6   5   4       34.13       29.06      1.91 o 
   7   5   4       13.62       15.63      2.38 o 
   8   5   4        0.05        0.16      1.83 o 
   9   5   4        0.24        0.24      2.53 o 
  -8   6   4       11.03       20.38      3.75 o 
  -7   6   4        6.20        6.61      1.35 o 
  -6   6   4        0.54        0.56      0.94 o 
  -5   6   4        1.87        3.71      0.90 o 
  -4   6   4        0.06       -0.39      0.60 o 
  -3   6   4        6.56        7.65      0.73 o 
  -2   6   4      138.96      148.91      2.12 o 
  -1   6   4        1.88        1.01      0.39 o 
   0   6   4       50.74       49.78      1.19 o 
   1   6   4       60.10       57.48      1.29 o 
   2   6   4      108.18      109.81      1.85 o 
   3   6   4       11.00        9.54      0.76 o 
   4   6   4       29.02       29.63      1.23 o 
   5   6   4       12.36       11.28      0.94 o 
   6   6   4        3.31        0.95      1.01 o 
   7   6   4       45.07       41.80      3.57 o 
   8   6   4        0.86        1.58      2.05 o 
   9   6   4        6.87        6.75      2.76 o 
  -7   7   4        0.44       -0.83      1.18 o 
  -6   7   4       28.17       30.98      1.99 o 
  -5   7   4        7.43        7.66      2.44 o 
  -4   7   4       92.78       88.47      3.01 o 
  -3   7   4        1.40        1.53      0.59 o 
  -2   7   4        7.27        8.10      0.75 o 
  -1   7   4        5.57        4.38      0.58 o 
   0   7   4      144.32      157.63      2.15 o 
   1   7   4        3.82        3.26      0.57 o 
   2   7   4      198.25      199.65      2.80 o 
   3   7   4       10.19       10.75      0.87 o 
   4   7   4        2.31        3.47      0.76 o 
   5   7   4       20.23       25.87      2.39 o 
   6   7   4       11.59       13.92      1.64 o 
   7   7   4        1.08       -0.59      1.14 o 
   8   7   4        5.64        7.24      2.90 o 
  -7   8   4        0.94        2.95      1.29 o 
  -6   8   4        5.33        6.02      1.49 o 
  -5   8   4        0.15        0.42      1.69 o 
  -4   8   4       16.61       18.63      1.56 o 
  -3   8   4       31.41       31.00      1.49 o 
  -2   8   4       23.29       24.81      1.03 o 
  -1   8   4       11.92        8.58      0.73 o 
   0   8   4      135.13      141.06      2.01 o 
   1   8   4      162.27      150.49      2.49 o 
   2   8   4      347.53      355.70      4.25 o 
   3   8   4        2.35        1.34      0.67 o 
   4   8   4        0.07        1.68      0.97 o 
   5   8   4        1.00        2.08      1.57 o 
   6   8   4        7.10        5.16      1.38 o 
   7   8   4        1.98        1.44      1.33 o 
   8   8   4       17.65       12.01      3.43 o 
  -6   9   4        8.16        7.55      1.52 o 
  -5   9   4        0.02       -0.65      0.98 o 
  -4   9   4       21.42       18.11      1.64 o 
  -3   9   4       12.90       12.11      1.41 o 
  -2   9   4        6.45        5.19      1.13 o 
  -1   9   4       13.62       13.42      1.13 o 
   0   9   4        4.46        3.86      0.59 o 
   1   9   4      130.24      132.77      2.48 o 
   2   9   4       23.26       22.50      1.29 o 
   3   9   4       44.99       40.13      3.41 o 
   4   9   4        0.87        0.71      1.22 o 
   5   9   4       19.20       14.02      1.70 o 
   6   9   4        0.61        1.13      1.20 o 
   7   9   4        4.80        0.28      2.43 o 
   8   9   4        6.16        5.98      3.06 o 
  -6  10   4        0.00        0.33      1.29 o 
  -5  10   4        0.67        0.73      1.10 o 
  -4  10   4        3.99        2.82      1.22 o 
  -3  10   4       14.76       16.39      3.67 o 
  -2  10   4        2.14        1.00      0.92 o 
  -1  10   4        9.69       10.07      1.09 o 
   0  10   4       22.36       18.92      1.29 o 
   1  10   4        8.53       13.66      1.16 o 
   2  10   4       45.14       40.05      3.91 o 
   3  10   4        6.17        8.19      2.39 o 
   4  10   4       19.90       19.23      3.02 o 
   5  10   4        0.20       -0.02      1.08 o 
   6  10   4        1.53        0.59      1.44 o 
   7  10   4        2.68        2.96      2.80 o 
  -5  11   4        0.32       -0.77      1.24 o 
  -4  11   4        4.85        1.64      1.26 o 
  -3  11   4        1.17        0.02      1.06 o 
  -2  11   4       13.01       17.75      1.72 o 
  -1  11   4       10.31       11.37      2.00 o 
   0  11   4        7.90        7.56      1.19 o 
   1  11   4        1.75        1.41      0.94 o 
   2  11   4       30.43       26.72      4.23 o 
   3  11   4        2.82        2.13      1.46 o 
   4  11   4       18.61       22.90      3.33 o 
   5  11   4        0.43        1.26      2.23 o 
   6  11   4        0.62        1.30      2.49 o 
  -4  12   4        2.26        5.85      1.55 o 
  -3  12   4        6.99        8.52      1.62 o 
  -2  12   4        0.91       -0.23      1.15 o 
  -1  12   4       25.37       29.06      3.55 o 
   0  12   4        4.35        2.50      1.40 o 
   1  12   4       10.30       13.00      1.67 o 
   2  12   4        0.87        2.30      1.34 o 
   3  12   4        8.59        8.59      2.04 o 
   4  12   4        1.08        2.25      2.37 o 
   5  12   4        0.25       -0.41      2.37 o 
  -3  13   4        0.00       -1.40      1.40 o 
  -2  13   4       19.15       18.35      2.01 o 
  -1  13   4        0.59        0.23      1.22 o 
   0  13   4        0.03       -0.92      1.19 o 
   1  13   4        1.71        1.54      1.33 o 
   2  13   4        3.50        1.69      1.39 o 
   3  13   4        0.34       -0.25      1.65 o 
   4  13   4        0.97       -1.87      1.91 o 
  -1  14   4        2.63        2.77      1.93 o 
   0  14   4        0.06       -0.04      1.47 o 
   1  14   4        1.97        0.36      1.61 o 
   2  14   4        2.45        1.86      1.57 o 
  -2 -11   5        3.89        6.52      1.56 o 
  -1 -11   5        0.01       -0.04      1.30 o 
   0 -11   5        4.02        3.09      1.37 o 
   1 -11   5       10.05        8.98      1.67 o 
   2 -11   5       21.54       20.48      2.86 o 
   3 -11   5        0.02       -1.34      1.34 o 
   4 -11   5        1.01        2.37      2.13 o 
  -4 -10   5        2.27        0.69      1.66 o 
  -3 -10   5        1.38        2.13      1.44 o 
  -2 -10   5        0.35       -0.01      1.46 o 
  -1 -10   5       14.42       12.18      1.63 o 
   0 -10   5        7.03        7.17      1.40 o 
   1 -10   5       21.25       21.67      1.95 o 
   2 -10   5        1.04        0.13      1.07 o 
   3 -10   5        8.48       10.00      1.65 o 
   4 -10   5        0.84        1.87      1.89 o 
   5 -10   5        6.09        7.67      2.58 o 
  -5  -9   5        0.02       -0.51      1.74 o 
  -4  -9   5        2.09        1.27      1.27 o 
  -3  -9   5        0.72        1.82      2.00 o 
  -2  -9   5       12.59       14.96      2.23 o 
  -1  -9   5       13.60       12.37      1.54 o 
   0  -9   5       59.63       61.96      3.16 o 
   1  -9   5        2.94        1.72      1.14 o 
   2  -9   5        1.36        0.53      0.79 o 
   3  -9   5        0.05       -1.00      1.01 o 
   4  -9   5       10.60       12.53      1.74 o 
   5  -9   5        5.56        6.02      2.21 o 
   6  -9   5        1.24        3.55      2.19 o 
  -6  -8   5        0.19        0.97      1.95 o 
  -5  -8   5        0.07        0.70      1.22 o 
  -4  -8   5        2.65        1.75      1.91 o 
  -3  -8   5        5.69        6.21      1.33 o 
  -2  -8   5        3.43        2.45      1.07 o 
  -1  -8   5      140.71      140.42      3.77 o 
   0  -8   5        0.00       -0.40      0.91 o 
   1  -8   5        8.04        7.72      1.23 o 
   2  -8   5        0.02       -0.47      0.59 o 
   3  -8   5        1.84        1.86      0.82 o 
   4  -8   5        0.10        0.23      0.86 o 
   5  -8   5        0.11        0.49      1.20 o 
   6  -8   5       16.20       15.07      2.92 o 
   7  -8   5        0.35        2.01      2.37 o 
  -6  -7   5        0.08        1.89      1.93 o 
  -5  -7   5       19.51       19.75      1.88 o 
  -4  -7   5        0.16       -0.59      0.76 o 
  -3  -7   5       15.70       14.32      1.48 o 
  -2  -7   5       82.79       86.54      2.84 o 
  -1  -7   5       96.56      104.17      3.00 o 
   0  -7   5       24.76       25.64      1.57 o 
   1  -7   5        7.84        8.77      0.88 o 
   2  -7   5        0.52       -0.53      0.92 o 
   3  -7   5       19.75       14.80      1.15 o 
   4  -7   5       22.98       24.52      1.29 o 
   5  -7   5        0.29       -0.76      0.97 o 
   6  -7   5        6.67        7.02      2.21 o 
   7  -7   5        0.14        0.20      1.99 o 
  -7  -6   5        3.42        1.20      1.97 o 
  -6  -6   5       32.01       30.33      2.34 o 
  -5  -6   5        0.69       -0.27      0.97 o 
  -4  -6   5        0.01       -0.01      0.76 o 
  -3  -6   5        0.42       -0.33      0.80 o 
  -2  -6   5       93.75       85.70      2.86 o 
  -1  -6   5      112.59      113.68      3.51 o 
   0  -6   5        5.77        5.66      0.80 o 
   1  -6   5        0.01        0.01      0.34 o 
   2  -6   5       10.12       10.21      0.64 o 
   3  -6   5        0.86        0.62      0.46 o 
   4  -6   5      110.34      101.77      1.93 o 
   5  -6   5       30.57       29.20      3.67 o 
   6  -6   5        2.75        3.77      1.76 o 
   7  -6   5        2.17        4.16      2.13 o 
   8  -6   5        0.01       -1.93      1.93 o 
  -7  -5   5       46.18       45.51      4.16 o 
  -6  -5   5        0.23        1.18      1.22 o 
  -5  -5   5        1.27        1.01      1.20 o 
  -4  -5   5       55.78       53.17      1.97 o 
  -3  -5   5        5.03        4.07      0.50 o 
  -2  -5   5       67.66       64.04      2.54 o 
  -1  -5   5       29.15       31.67      1.26 o 
   0  -5   5        2.67        3.19      0.49 o 
   1  -5   5       48.40       45.68      1.06 o 
   2  -5   5        2.42        2.15      0.43 o 
   3  -5   5        0.03        0.84      0.41 o 
   4  -5   5       11.59       10.90      0.70 o 
   5  -5   5       29.51       29.93      1.52 o 
   6  -5   5        0.55       -0.89      1.26 o 
   7  -5   5        0.06       -1.10      1.48 o 
   8  -5   5        4.08        6.96      2.58 o 
  -7  -4   5        0.83        0.69      1.83 o 
  -6  -4   5        9.97       11.82      1.61 o 
  -5  -4   5        2.07        3.31      1.19 o 
  -4  -4   5       34.79       32.56      2.74 o 
  -3  -4   5       19.03       17.44      1.08 o 
  -2  -4   5        7.17        7.90      0.68 o 
  -1  -4   5      172.74      171.78      2.70 o 
   0  -4   5        0.01       -0.23      0.31 o 
   1  -4   5       82.06       91.04      1.42 o 
   2  -4   5        0.20        0.49      0.23 o 
   3  -4   5      315.06      322.53      3.85 o 
   4  -4   5        0.74        0.38      0.41 o 
   5  -4   5      189.41      182.68      3.52 o 
   6  -4   5        0.00       -0.70      0.70 o 
   7  -4   5        7.24       12.92      2.60 o 
   8  -4   5        4.26       10.50      2.78 o 
  -8  -3   5        1.17       -2.05      2.05 o 
  -7  -3   5       37.91       39.61      3.65 o 
  -6  -3   5        0.07       -0.75      0.75 o 
  -5  -3   5        2.38        2.33      0.85 o 
  -4  -3   5       10.87        9.94      0.96 o 
  -3  -3   5        1.18        0.50      0.62 o 
  -2  -3   5        3.71        3.24      0.51 o 
  -1  -3   5        0.16       -0.45      0.52 o 
   0  -3   5       26.79       28.21      0.83 o 
   1  -3   5       13.22       16.76      0.54 o 
   2  -3   5       72.88       81.72      1.36 o 
   3  -3   5       20.64       22.65      0.87 o 
   4  -3   5      257.91      261.19      3.40 o 
   5  -3   5      136.77      131.44      2.85 o 
   6  -3   5       63.39       61.57      2.21 o 
   7  -3   5        1.07        1.28      1.08 o 
  -8  -2   5       10.03        7.10      2.68 o 
  -7  -2   5        0.14        2.07      1.78 o 
  -6  -2   5        8.32        4.64      1.03 o 
  -5  -2   5        0.03       -0.35      1.42 o 
  -4  -2   5        0.02        0.09      0.52 o 
  -3  -2   5        0.17        0.99      0.38 o 
  -2  -2   5        7.46        5.57      0.55 o 
  -1  -2   5        3.49        3.11      0.74 o 
   0  -2   5       58.85       63.01      0.97 o 
   1  -2   5      892.55      936.16     10.90 o 
   2  -2   5      195.01      210.34      2.14 o 
   3  -2   5        0.34        0.13      0.21 o 
   4  -2   5      166.95      161.47      2.43 o 
   5  -2   5       45.30       45.63      1.51 o 
   6  -2   5      347.78      335.36      5.34 o 
   7  -2   5        0.53        0.12      1.52 o 
   8  -2   5        4.75        7.40      2.25 o 
  -8  -1   5       27.56       31.17      3.71 o 
  -7  -1   5        0.28        2.23      1.83 o 
  -6  -1   5       17.38       16.52      1.42 o 
  -5  -1   5       91.00       92.70      3.29 o 
  -4  -1   5       10.23       11.63      0.83 o 
  -3  -1   5       56.96       60.62      1.40 o 
  -2  -1   5      178.00      202.54      2.85 o 
  -1  -1   5      200.16      207.87      2.83 o 
   0  -1   5      204.11      190.68      3.64 o 
   1  -1   5        7.94       13.50      0.57 o 
   2  -1   5        5.46        5.69      0.35 o 
   3  -1   5      138.42      159.65      1.63 o 
   4  -1   5      113.74      112.81      1.94 o 
   5  -1   5      350.58      331.85      4.25 o 
   6  -1   5      313.26      312.92      6.16 o 
   7  -1   5       54.46       54.39      3.75 o 
   8  -1   5        0.01       -0.61      1.58 o 
  -8   0   5        4.42        8.88      2.78 o 
  -7   0   5        6.59        5.17      1.44 o 
  -6   0   5        3.01        1.30      0.92 o 
  -5   0   5        1.13        1.30      0.82 o 
  -4   0   5       52.92       52.83      1.63 o 
  -3   0   5        2.04        1.24      0.44 o 
  -2   0   5        2.31        4.14      0.42 o 
  -1   0   5      108.39      111.84      1.65 o 
   0   0   5        1.56        1.65      0.42 o 
   1   0   5       38.45       33.63      1.02 o 
   2   0   5     3758.76     4145.02     38.07 o 
   3   0   5      127.24      111.16      1.64 o 
   4   0   5       35.20       35.32      1.27 o 
   5   0   5       67.05       64.15      1.93 o 
   6   0   5      263.24      259.08      5.48 o 
   7   0   5        3.34        5.76      1.85 o 
   8   0   5        0.24       -1.56      1.62 o 
   9   0   5        4.99        2.23      2.27 o 
  -8   1   5        0.02       -1.38      1.93 o 
  -7   1   5        3.96        2.84      2.03 o 
  -6   1   5        1.93        2.71      1.14 o 
  -5   1   5      215.10      199.36      4.70 o 
  -4   1   5        5.71        7.44      0.86 o 
  -3   1   5      186.89      195.23      2.49 o 
  -2   1   5      226.42      227.79      2.66 o 
  -1   1   5       68.25       58.04      1.07 o 
   0   1   5       57.91       54.95      1.01 o 
   1   1   5     1006.61     1078.05      9.81 o 
   2   1   5      203.65      218.70      2.20 o 
   3   1   5       33.03       41.10      1.72 o 
   4   1   5       94.39       90.39      2.02 o 
   5   1   5        0.58        0.08      0.69 o 
   6   1   5       29.94       32.69      1.98 o 
   7   1   5       14.65       11.30      2.21 o 
   8   1   5        0.02        0.12      1.72 o 
   9   1   5        0.11        1.85      2.17 o 
  -8   2   5        2.18        3.95      2.47 o 
  -7   2   5        0.43       -0.49      1.80 o 
  -6   2   5       18.19       14.03      3.60 o 
  -5   2   5      130.71      132.74      3.84 o 
  -4   2   5        0.32       -0.53      0.53 o 
  -3   2   5      117.76      112.98      2.10 o 
  -2   2   5      103.97      113.96      1.61 o 
  -1   2   5      738.55      771.08      7.20 o 
   0   2   5       44.21       32.29      0.67 o 
   1   2   5      491.77      503.16      5.03 o 
   2   2   5       84.22      120.35      1.54 o 
   3   2   5      209.26      211.35      2.76 o 
   4   2   5       12.24        9.99      0.85 o 
   5   2   5      120.43      115.90      2.28 o 
   6   2   5      410.63      417.49      5.87 o 
   7   2   5        2.21        1.01      1.50 o 
   8   2   5        3.15        1.38      1.78 o 
   9   2   5        0.19        1.76      1.99 o 
  -8   3   5        3.64        6.61      2.70 o 
  -7   3   5       20.09       17.06      2.98 o 
  -6   3   5        2.19        1.48      1.24 o 
  -5   3   5      133.92      135.11      3.65 o 
  -4   3   5      167.64      165.73      2.55 o 
  -3   3   5       93.88       90.76      1.52 o 
  -2   3   5       12.24       17.61      0.64 o 
  -1   3   5      106.72      110.12      1.56 o 
   0   3   5      674.26      696.03      6.06 o 
   1   3   5        0.03       -0.14      0.30 o 
   2   3   5       23.79       20.82      0.70 o 
   3   3   5       21.10       23.07      0.79 o 
   4   3   5      264.07      272.98      3.33 o 
   5   3   5        3.60        1.76      0.67 o 
   6   3   5        1.66        1.27      1.61 o 
   7   3   5       30.06       29.18      3.12 o 
   8   3   5       24.87       29.43      3.41 o 
   9   3   5        6.38        9.09      2.70 o 
  -8   4   5        5.91        8.60      2.96 o 
  -7   4   5        0.57       -0.43      1.91 o 
  -6   4   5        3.67        2.74      1.03 o 
  -5   4   5       72.74       69.78      1.86 o 
  -4   4   5      156.49      155.44      3.45 o 
  -3   4   5       36.67       34.58      1.03 o 
  -2   4   5      145.97      152.41      2.45 o 
  -1   4   5      461.68      484.96      4.23 o 
   0   4   5       11.72       12.48      1.01 o 
   1   4   5        7.29        6.89      0.46 o 
   2   4   5       45.79       48.57      1.46 o 
   3   4   5       62.31       64.26      1.19 o 
   4   4   5        0.46        0.81      0.56 o 
   5   4   5       51.67       53.84      1.90 o 
   6   4   5       39.26       46.52      3.33 o 
   7   4   5        1.07        0.41      1.52 o 
   8   4   5        4.54        5.15      2.35 o 
   9   4   5        0.37       -1.14      2.03 o 
  -8   5   5        0.03       -1.64      2.39 o 
  -7   5   5        1.50        4.51      1.58 o 
  -6   5   5        2.67        1.21      0.95 o 
  -5   5   5       68.49       70.82      2.53 o 
  -4   5   5      442.84      438.94      5.03 o 
  -3   5   5       23.82       23.59      1.00 o 
  -2   5   5      112.78      110.91      1.76 o 
  -1   5   5      102.00       97.40      1.54 o 
   0   5   5       11.76       13.39      0.54 o 
   1   5   5      138.74      148.79      2.12 o 
   2   5   5       51.12       53.16      1.07 o 
   3   5   5      197.65      202.09      2.61 o 
   4   5   5       29.44       30.82      1.09 o 
   5   5   5       11.95        9.84      0.95 o 
   6   5   5       92.23       91.28      3.60 o 
   7   5   5        4.98        3.43      1.16 o 
   8   5   5        2.62        1.89      1.33 o 
   9   5   5        0.75       -1.26      2.15 o 
  -7   6   5        3.09        4.06      1.49 o 
  -6   6   5        8.15       11.48      1.46 o 
  -5   6   5      219.25      205.17      4.42 o 
  -4   6   5      118.66      127.39      2.48 o 
  -3   6   5        2.70        2.96      0.70 o 
  -2   6   5       42.22       43.76      1.29 o 
  -1   6   5        4.89        4.78      0.54 o 
   0   6   5        7.97        7.71      0.52 o 
   1   6   5       34.07       29.39      0.86 o 
   2   6   5       69.19       69.71      1.75 o 
   3   6   5       11.72        9.96      0.71 o 
   4   6   5        0.08        0.45      0.53 o 
   5   6   5        2.94        3.23      0.84 o 
   6   6   5        2.63        1.98      0.98 o 
   7   6   5        1.61        2.17      1.15 o 
   8   6   5       10.68        8.50      2.84 o 
   9   6   5       14.73       14.66      3.55 o 
  -7   7   5       12.10       16.69      2.25 o 
  -6   7   5        9.58        9.08      2.46 o 
  -5   7   5       14.96       14.43      2.03 o 
  -4   7   5       73.22       77.20      2.27 o 
  -3   7   5       82.11       86.06      2.02 o 
  -2   7   5        6.49        7.44      0.77 o 
  -1   7   5        5.92        3.22      0.55 o 
   0   7   5       71.84       73.16      1.86 o 
   1   7   5       59.37       67.50      1.48 o 
   2   7   5       56.22       56.69      1.70 o 
   3   7   5       94.24       96.63      2.26 o 
   4   7   5        9.63       12.91      0.90 o 
   5   7   5       25.24       24.14      3.75 o 
   6   7   5        0.14       -0.96      0.96 o 
   7   7   5        1.51        1.05      1.24 o 
   8   7   5       32.39       36.32      4.18 o 
  -7   8   5        6.11       12.09      2.39 o 
  -6   8   5        5.08        5.15      1.39 o 
  -5   8   5       23.72       23.42      1.89 o 
  -4   8   5       17.31       16.10      1.51 o 
  -3   8   5       58.94       64.35      3.15 o 
  -2   8   5       35.21       36.74      1.38 o 
  -1   8   5       28.33       26.92      1.06 o 
   0   8   5        0.27       -0.39      0.39 o 
   1   8   5      111.16      116.05      2.11 o 
   2   8   5       36.34       38.52      1.57 o 
   3   8   5        0.82        1.36      0.75 o 
   4   8   5       21.26       20.08      1.43 o 
   5   8   5        3.86        3.60      1.11 o 
   6   8   5        8.18        7.75      1.82 o 
   7   8   5       15.27       13.47      2.02 o 
   8   8   5        2.49        4.40      2.74 o 
  -6   9   5        2.82        3.28      1.82 o 
  -5   9   5        0.01        2.24      1.17 o 
  -4   9   5        7.14        4.33      1.79 o 
  -3   9   5        0.16        1.74      0.95 o 
  -2   9   5        4.51        3.95      1.30 o 
  -1   9   5       11.46       12.45      0.91 o 
   0   9   5        0.84        0.26      0.51 o 
   1   9   5        1.50        2.11      0.81 o 
   2   9   5       19.42       17.62      2.11 o 
   3   9   5        7.93        9.45      1.64 o 
   4   9   5       10.39        8.72      1.19 o 
   5   9   5        0.46        2.63      1.22 o 
   6   9   5        4.56        3.57      1.32 o 
   7   9   5        0.09       -0.87      2.15 o 
  -6  10   5        1.09        0.16      1.99 o 
  -5  10   5        0.19       -0.37      1.12 o 
  -4  10   5        0.01       -1.06      1.44 o 
  -3  10   5       16.71       17.65      2.29 o 
  -2  10   5        3.22        1.74      0.94 o 
  -1  10   5        0.02       -0.02      0.67 o 
   0  10   5        4.44        3.60      0.84 o 
   1  10   5       16.06       13.18      1.27 o 
   2  10   5        0.08        0.19      0.82 o 
   3  10   5        2.19        3.64      1.44 o 
   4  10   5        2.34        0.28      1.48 o 
   5  10   5        0.01        0.89      2.10 o 
   6  10   5        2.58        0.28      1.37 o 
   7  10   5        5.25        9.55      3.12 o 
  -5  11   5        3.31        3.88      1.39 o 
  -4  11   5        0.00        1.54      1.28 o 
  -3  11   5        0.04        1.16      1.15 o 
  -2  11   5       15.44       14.65      1.65 o 
  -1  11   5        7.03        6.02      1.33 o 
   0  11   5       15.27       11.94      1.51 o 
   1  11   5        4.65        9.08      1.22 o 
   2  11   5       34.50       36.48      4.03 o 
   3  11   5       50.57       45.04      4.39 o 
   4  11   5        1.40        0.59      1.61 o 
   5  11   5        0.38       -0.91      1.97 o 
   6  11   5        0.08       -1.01      2.25 o 
  -4  12   5        0.33        0.05      1.27 o 
  -3  12   5        8.49        7.58      1.54 o 
  -2  12   5        1.65       -0.04      1.21 o 
  -1  12   5       10.63       14.16      1.73 o 
   0  12   5        2.32        0.80      1.10 o 
   1  12   5        5.19        3.84      1.37 o 
   2  12   5       31.85       24.81      2.62 o 
   3  12   5        0.07        0.09      1.58 o 
   4  12   5        1.23        0.28      1.61 o 
   5  12   5        0.05       -1.68      1.81 o 
  -3  13   5        3.07        3.40      1.96 o 
  -2  13   5        0.14       -0.41      1.30 o 
  -1  13   5        2.49       -0.32      1.29 o 
   0  13   5        0.13       -1.36      1.36 o 
   1  13   5        3.77        0.96      1.42 o 
   2  13   5        0.16       -0.57      1.32 o 
   3  13   5        0.98        0.67      1.79 o 
   4  13   5        0.62       -1.71      1.71 o 
   0  14   5        1.26        3.20      1.65 o 
   1  14   5        0.24        0.38      1.43 o 
   2  14   5        3.79        2.70      1.92 o 
  -1 -11   6        0.64        2.86      1.65 o 
   0 -11   6        2.92        3.70      1.40 o 
   1 -11   6        0.05       -1.18      1.18 o 
   2 -11   6        4.29        4.12      1.97 o 
  -3 -10   6        0.40        0.27      1.31 o 
  -2 -10   6        3.99        5.34      2.85 o 
  -1 -10   6        0.04        1.29      1.15 o 
   0 -10   6       16.85       17.47      4.63 o 
   1 -10   6        7.23       10.27      2.99 o 
   2 -10   6        0.39       -0.38      1.28 o 
   3 -10   6        2.28        2.32      1.30 o 
   4 -10   6        0.87        4.10      2.11 o 
  -4  -9   6        0.12       -0.81      1.11 o 
  -3  -9   6        1.65        1.42      1.15 o 
  -2  -9   6        1.00        0.50      1.82 o 
  -1  -9   6       25.08       28.29      2.23 o 
   0  -9   6        4.76        7.49      1.30 o 
   1  -9   6        1.86        1.02      1.04 o 
   2  -9   6       27.43       31.51      1.68 o 
   3  -9   6       17.42       17.70      1.78 o 
   4  -9   6        1.49        3.19      1.65 o 
   5  -9   6        5.84        4.30      2.11 o 
  -5  -8   6        0.36       -1.21      1.21 o 
  -4  -8   6        0.04       -0.60      1.08 o 
  -3  -8   6        0.48       -0.09      1.54 o 
  -2  -8   6        0.17        0.31      0.94 o 
  -1  -8   6       77.03       74.65      2.76 o 
   0  -8   6       30.62       25.69      1.73 o 
   1  -8   6        8.54        8.44      1.23 o 
   2  -8   6       23.86       24.23      1.42 o 
   3  -8   6       23.59       21.78      1.83 o 
   4  -8   6        4.35        3.65      0.96 o 
   5  -8   6        0.18       -0.43      1.14 o 
   6  -8   6        7.79       10.69      2.58 o 
  -5  -7   6        0.08        0.22      1.16 o 
  -4  -7   6        5.21        2.05      2.25 o 
  -3  -7   6        1.38        0.38      1.38 o 
  -2  -7   6       47.56       49.70      2.45 o 
  -1  -7   6      105.21      114.02      3.15 o 
   0  -7   6        5.47        6.60      1.19 o 
   1  -7   6        4.39        5.65      0.80 o 
   2  -7   6       26.83       25.72      1.32 o 
   3  -7   6        1.08        0.80      0.68 o 
   4  -7   6       24.58       24.42      2.19 o 
   5  -7   6        7.23        7.25      1.44 o 
   6  -7   6        5.78        8.90      2.37 o 
   7  -7   6        0.17       -0.85      1.70 o 
  -6  -6   6        1.37        1.77      1.32 o 
  -5  -6   6        1.25        1.93      1.14 o 
  -4  -6   6        0.82        1.84      0.95 o 
  -3  -6   6       25.37       23.71      1.63 o 
  -2  -6   6       35.06       39.89      1.88 o 
  -1  -6   6        2.00        1.89      0.82 o 
   0  -6   6        1.13        1.75      0.77 o 
   1  -6   6       49.88       49.98      1.63 o 
   2  -6   6        8.59        7.58      0.81 o 
   3  -6   6        1.31        1.52      0.68 o 
   4  -6   6        0.07        0.48      0.70 o 
   5  -6   6       18.76       20.98      2.34 o 
   6  -6   6        0.12        1.28      1.62 o 
   7  -6   6        3.86        1.38      1.99 o 
   8  -6   6        8.20        5.03      2.56 o 
  -6  -5   6        0.02        0.28      1.24 o 
  -5  -5   6        9.83       10.03      1.48 o 
  -4  -5   6       12.34        9.50      1.08 o 
  -3  -5   6       12.93       11.08      1.03 o 
  -2  -5   6       50.80       49.87      1.88 o 
  -1  -5   6       82.36       83.31      1.99 o 
   0  -5   6       48.78       46.14      2.17 o 
   1  -5   6       28.43       25.16      0.84 o 
   2  -5   6       10.10        8.87      0.66 o 
   3  -5   6        2.42        1.98      0.41 o 
   4  -5   6       16.76       16.96      1.16 o 
   5  -5   6        0.46        0.45      0.90 o 
   6  -5   6        0.60        0.34      1.36 o 
   7  -5   6       10.55       13.40      2.70 o 
   8  -5   6        3.95        7.56      2.56 o 
  -7  -4   6        7.21        9.00      2.53 o 
  -6  -4   6        1.84        5.10      1.36 o 
  -5  -4   6        8.04        8.12      1.13 o 
  -4  -4   6       12.45       11.56      1.54 o 
  -3  -4   6       14.28       11.33      0.97 o 
  -2  -4   6      174.51      161.75      4.16 o 
  -1  -4   6       40.50       37.66      1.19 o 
   0  -4   6      110.92      104.51      1.57 o 
   1  -4   6      295.98      295.04      3.64 o 
   2  -4   6        6.64        6.39      0.88 o 
   3  -4   6        1.23        2.10      0.36 o 
   4  -4   6        5.99        3.33      0.50 o 
   5  -4   6       58.64       61.03      1.94 o 
   6  -4   6       10.31        8.24      1.39 o 
   7  -4   6        7.98       10.57      2.29 o 
   8  -4   6        0.63        0.41      1.99 o 
  -7  -3   6       16.68       22.65      3.12 o 
  -6  -3   6        0.09       -0.80      1.02 o 
  -5  -3   6       29.52       28.87      1.63 o 
  -4  -3   6       24.18       18.55      1.53 o 
  -3  -3   6       43.15       37.81      1.43 o 
  -2  -3   6        5.85        5.14      0.59 o 
  -1  -3   6      114.64      106.70      1.80 o 
   0  -3   6      137.35      121.99      2.47 o 
   1  -3   6        0.05        0.09      0.23 o 
   2  -3   6       14.67       19.26      0.64 o 
   3  -3   6       33.07       33.87      0.82 o 
   4  -3   6        4.01        3.62      0.42 o 
   5  -3   6      190.55      174.04      3.27 o 
   6  -3   6       21.98       22.34      1.55 o 
   7  -3   6        3.51        1.16      1.68 o 
  -7  -2   6        6.70       12.37      2.62 o 
  -6  -2   6       16.81       15.87      1.86 o 
  -5  -2   6        3.79        3.88      0.89 o 
  -4  -2   6        6.64        3.89      0.82 o 
  -3  -2   6       18.77       19.23      1.02 o 
  -2  -2   6       19.06       21.02      1.46 o 
  -1  -2   6      428.57      407.84     10.72 o 
   0  -2   6      109.83      107.79      3.87 o 
   1  -2   6        1.62        2.19      0.45 o 
   2  -2   6        1.30        0.66      0.26 o 
   3  -2   6       12.35       12.12      0.51 o 
   4  -2   6       47.67       52.95      1.29 o 
   5  -2   6      224.15      212.91      3.18 o 
   6  -2   6        0.86        0.03      0.76 o 
  -7  -1   6       11.37       12.80      2.74 o 
  -6  -1   6        0.01        0.30      0.81 o 
  -5  -1   6        0.40        0.80      0.76 o 
  -4  -1   6        3.67        3.88      0.86 o 
  -3  -1   6       16.14       18.21      0.88 o 
  -2  -1   6       73.55       66.27      1.25 o 
  -1  -1   6        4.15        4.18      0.63 o 
   0  -1   6      228.71      218.86      5.56 o 
   1  -1   6       54.19       63.11      1.38 o 
   2  -1   6        7.08       10.50      0.40 o 
   3  -1   6      175.29      193.38      1.82 o 
   4  -1   6       51.75       49.01      1.26 o 
   5  -1   6       34.94       40.09      1.44 o 
   6  -1   6      295.71      276.99      5.63 o 
   7  -1   6       28.76       32.35      2.92 o 
  -8   0   6        3.39        1.26      2.47 o 
  -7   0   6        0.19       -0.47      1.66 o 
  -6   0   6       18.76       19.81      1.52 o 
  -5   0   6       15.86       19.29      1.89 o 
  -4   0   6        0.16        0.47      0.53 o 
  -3   0   6        0.28       -0.18      0.42 o 
  -2   0   6       12.25       14.27      0.63 o 
  -1   0   6        1.46        3.07      0.37 o 
   0   0   6      208.28      203.79      4.93 o 
   1   0   6       86.44       82.34      1.44 o 
   2   0   6       52.73       62.33      1.63 o 
   3   0   6        3.57        2.98      0.34 o 
   4   0   6      173.45      170.54      2.85 o 
   5   0   6      180.66      176.46      3.44 o 
   6   0   6       81.46       79.23      2.93 o 
   7   0   6        0.19        1.16      1.36 o 
  -8   1   6        9.84        7.20      2.82 o 
  -7   1   6        2.84        1.52      2.01 o 
  -6   1   6        2.13        4.45      1.08 o 
  -5   1   6       29.06       26.57      1.52 o 
  -4   1   6       16.35       14.47      0.92 o 
  -3   1   6        8.05        8.64      0.66 o 
  -2   1   6        0.75        0.13      0.33 o 
  -1   1   6        0.02        0.08      0.31 o 
   0   1   6        0.18        0.34      0.31 o 
   1   1   6       65.97       60.72      0.92 o 
   2   1   6      182.92      165.30      2.15 o 
   3   1   6        1.88        0.65      0.29 o 
   4   1   6       28.90       28.86      0.85 o 
   5   1   6      218.83      216.13      3.72 o 
   6   1   6       67.79       70.83      2.81 o 
   7   1   6       12.93       17.70      2.37 o 
   8   1   6        0.87        1.93      1.72 o 
  -8   2   6        0.13       -1.91      1.91 o 
  -7   2   6       47.61       59.14      4.64 o 
  -6   2   6        6.52        4.73      1.34 o 
  -5   2   6        6.55        4.83      1.23 o 
  -4   2   6       13.53       14.13      0.86 o 
  -3   2   6       45.84       46.98      1.31 o 
  -2   2   6        0.98        0.62      0.35 o 
  -1   2   6      530.65      586.79      5.76 o 
   0   2   6        1.44        1.11      0.37 o 
   1   2   6       65.52       72.59      1.42 o 
   2   2   6       28.73       33.51      1.03 o 
   3   2   6        3.52        3.23      0.43 o 
   4   2   6       12.36       12.60      0.97 o 
   5   2   6      141.94      133.96      2.41 o 
   6   2   6      113.89      118.61      3.58 o 
   7   2   6        4.35        3.45      1.85 o 
   8   2   6        0.98        3.49      1.99 o 
  -7   3   6        0.00        0.71      2.03 o 
  -6   3   6        2.94        2.92      1.33 o 
  -5   3   6        2.87        3.76      1.14 o 
  -4   3   6        5.97        4.71      0.67 o 
  -3   3   6       45.19       41.07      1.06 o 
  -2   3   6       11.57        9.63      0.67 o 
  -1   3   6      106.15      105.86      1.50 o 
   0   3   6       28.41       27.61      1.03 o 
   1   3   6       42.71       44.24      1.18 o 
   2   3   6       39.68       48.20      1.06 o 
   3   3   6      902.72      942.29     10.16 o 
   4   3   6       93.95       82.41      1.72 o 
   5   3   6       88.65       94.78      2.24 o 
   6   3   6      114.44      114.98      2.90 o 
   7   3   6       34.27       39.02      3.41 o 
   8   3   6        0.95       -0.18      1.66 o 
  -7   4   6        1.40        4.04      2.29 o 
  -6   4   6        0.14       -0.21      1.06 o 
  -5   4   6        6.93        7.05      0.98 o 
  -4   4   6       77.79       77.13      1.92 o 
  -3   4   6       69.31       74.20      1.48 o 
  -2   4   6        2.45        2.81      0.44 o 
  -1   4   6       74.93       73.20      1.37 o 
   0   4   6        8.50       10.73      0.64 o 
   1   4   6       29.48       30.83      1.00 o 
   2   4   6      379.74      389.05      3.77 o 
   3   4   6        0.03       -0.07      0.37 o 
   4   4   6       93.04       90.02      2.83 o 
   5   4   6      315.60      321.42      4.92 o 
   6   4   6        3.63        3.95      1.11 o 
   7   4   6       27.42       28.28      1.83 o 
   8   4   6        0.11        0.85      1.97 o 
  -7   5   6        4.08        6.39      2.58 o 
  -6   5   6        0.19       -0.40      1.08 o 
  -5   5   6        8.10        5.66      0.93 o 
  -4   5   6        3.63        5.47      0.76 o 
  -3   5   6        0.01        0.44      0.51 o 
  -2   5   6        3.96        3.83      0.52 o 
  -1   5   6       80.94       83.61      1.46 o 
   0   5   6      176.58      185.22      2.76 o 
   1   5   6       52.76       49.03      1.36 o 
   2   5   6      122.63      123.75      2.21 o 
   3   5   6      205.72      216.39      3.19 o 
   4   5   6       25.65       25.21      1.08 o 
   5   5   6        4.95        3.70      0.72 o 
   6   5   6        5.91        7.65      1.01 o 
   7   5   6       36.02       34.83      2.17 o 
   8   5   6        9.26       11.42      1.80 o 
  -7   6   6        1.02       -0.34      1.41 o 
  -6   6   6       20.77       23.82      2.33 o 
  -5   6   6        2.45        2.36      1.04 o 
  -4   6   6       17.30       18.75      1.12 o 
  -3   6   6       34.05       33.28      1.25 o 
  -2   6   6       14.12       14.46      0.86 o 
  -1   6   6       43.09       44.82      1.19 o 
   0   6   6        5.72        6.44      0.60 o 
   1   6   6       25.19       23.78      1.36 o 
   2   6   6        8.99       12.25      1.03 o 
   3   6   6        1.92        1.48      0.61 o 
   4   6   6       91.91       88.93      2.11 o 
   5   6   6        3.70        3.84      0.76 o 
   6   6   6        1.06        0.70      1.10 o 
   7   6   6       10.06        8.92      1.29 o 
   8   6   6        8.37        8.49      1.72 o 
  -7   7   6        0.01       -1.34      1.34 o 
  -6   7   6        1.62        1.81      1.42 o 
  -5   7   6        3.71        3.15      1.09 o 
  -4   7   6        0.00        0.18      0.74 o 
  -3   7   6       92.86       89.51      2.11 o 
  -2   7   6        3.73        4.05      0.74 o 
  -1   7   6      111.60      105.99      2.08 o 
   0   7   6       46.37       46.75      2.26 o 
   1   7   6       18.27       20.17      1.30 o 
   2   7   6        2.40        1.87      0.82 o 
   3   7   6      107.65      104.78      2.56 o 
   4   7   6        3.54        3.75      0.77 o 
   5   7   6        0.51        0.22      0.79 o 
   6   7   6        1.43        1.29      0.92 o 
   7   7   6       10.33       11.29      1.44 o 
   8   7   6        0.80        3.87      2.66 o 
  -6   8   6       15.70       20.30      2.41 o 
  -5   8   6       18.50       21.91      2.28 o 
  -4   8   6       86.90       90.24      3.58 o 
  -3   8   6       90.22       97.39      2.95 o 
  -2   8   6       89.17       92.42      2.39 o 
  -1   8   6       17.25       18.03      1.03 o 
   0   8   6        3.75        4.45      0.76 o 
   1   8   6        0.00        0.81      0.53 o 
   2   8   6       87.56       87.60      2.65 o 
   3   8   6        0.25        0.72      0.89 o 
   4   8   6       40.91       40.77      1.83 o 
   5   8   6        0.57       -0.18      1.10 o 
   6   8   6        2.46        3.58      1.13 o 
   7   8   6       15.20       15.50      1.70 o 
   8   8   6        0.04       -0.87      2.33 o 
  -6   9   6        0.15       -0.12      1.49 o 
  -5   9   6        3.98        1.16      1.50 o 
  -4   9   6       63.38       61.99      2.68 o 
  -3   9   6        0.30        0.54      0.94 o 
  -2   9   6        1.25        0.99      0.88 o 
  -1   9   6        0.04        0.82      0.56 o 
   0   9   6        6.94        6.15      0.73 o 
   1   9   6        3.37        4.32      0.83 o 
   2   9   6       76.79       73.74      3.31 o 
   3   9   6        1.68       -0.31      1.48 o 
   4   9   6        2.99        3.49      1.82 o 
   5   9   6        1.34        2.26      1.12 o 
   6   9   6        0.79       -0.19      1.08 o 
   7   9   6        0.00       -0.90      1.19 o 
  -5  10   6        1.50        3.36      2.52 o 
  -4  10   6        0.62        1.21      1.16 o 
  -3  10   6       39.10       44.59      3.28 o 
  -2  10   6        0.00       -0.86      0.86 o 
  -1  10   6        2.43        1.59      1.05 o 
   0  10   6        0.09       -0.18      0.93 o 
   1  10   6        4.21        4.28      0.95 o 
   2  10   6       20.68       22.55      2.18 o 
   3  10   6       22.48       19.63      4.08 o 
   4  10   6       15.63       15.43      2.09 o 
   5  10   6        0.00       -0.76      1.32 o 
   6  10   6        4.43        2.33      1.76 o 
   7  10   6        0.99        0.63      1.93 o 
  -4  11   6       18.10       20.34      2.59 o 
  -3  11   6        4.21        5.62      1.45 o 
  -2  11   6       11.01       11.26      1.51 o 
  -1  11   6        0.04       -0.94      0.94 o 
   0  11   6        5.38        6.02      1.31 o 
   1  11   6        4.06        3.24      1.21 o 
   2  11   6       19.00       17.63      2.20 o 
   3  11   6       30.01       31.45      2.93 o 
   4  11   6        0.57        1.89      1.58 o 
   5  11   6        7.22       10.01      2.14 o 
   6  11   6        0.05       -1.71      1.71 o 
  -3  12   6        6.96        8.56      2.16 o 
  -2  12   6        6.89        4.88      1.42 o 
  -1  12   6        1.15        0.72      1.12 o 
   0  12   6        1.68        1.20      1.54 o 
   1  12   6        0.76        1.93      1.24 o 
   2  12   6        1.32        1.71      1.58 o 
   3  12   6        2.97        2.24      1.76 o 
   4  12   6        1.22       -0.71      2.91 o 
   5  12   6        4.36        4.72      2.03 o 
  -2  13   6        0.39        1.08      1.45 o 
  -1  13   6        2.13        0.84      1.43 o 
   0  13   6        0.20        0.15      1.26 o 
   1  13   6        1.12        1.28      1.29 o 
   2  13   6        0.70       -1.00      1.21 o 
   3  13   6        0.27        1.77      2.89 o 
   4  13   6        1.67        1.56      1.96 o 
  -1 -10   7        0.04        2.87      1.66 o 
   0 -10   7        3.99        4.11      1.53 o 
   1 -10   7        1.60        1.06      1.18 o 
   2 -10   7        0.07        0.02      1.06 o 
   3 -10   7        0.78        2.91      1.35 o 
  -3  -9   7        0.46        0.56      1.17 o 
  -2  -9   7       10.32       11.10      1.84 o 
  -1  -9   7        1.22        1.32      1.64 o 
   0  -9   7        5.64        6.54      1.31 o 
   1  -9   7        4.44        4.84      1.24 o 
   2  -9   7        0.33       -0.08      0.77 o 
   3  -9   7        1.07        0.39      1.06 o 
   4  -9   7        0.02        1.61      1.55 o 
   5  -9   7       10.16       10.24      2.53 o 
  -4  -8   7        0.01       -0.50      1.46 o 
  -3  -8   7        0.13       -1.26      1.26 o 
  -2  -8   7        3.12        4.58      1.18 o 
  -1  -8   7       47.36       55.09      2.44 o 
   0  -8   7       16.06       13.54      1.41 o 
   1  -8   7        0.22        0.52      0.92 o 
   2  -8   7       26.57       27.76      1.49 o 
   3  -8   7        8.92        8.63      1.10 o 
   4  -8   7        0.09        0.68      1.11 o 
   5  -8   7        8.35       16.74      1.96 o 
   6  -8   7        0.00       -1.64      1.66 o 
  -5  -7   7        0.00       -0.59      1.35 o 
  -4  -7   7        0.01        2.23      1.12 o 
  -3  -7   7        0.16        1.95      1.00 o 
  -2  -7   7       26.06       26.14      1.70 o 
  -1  -7   7        1.76        0.45      0.80 o 
   0  -7   7        2.17        2.54      0.88 o 
   1  -7   7        2.11        1.13      0.64 o 
   2  -7   7       23.64       24.81      1.49 o 
   3  -7   7        3.49        2.44      0.80 o 
   4  -7   7       12.06       13.11      1.24 o 
   5  -7   7        6.64        4.81      1.41 o 
   6  -7   7        0.00        0.14      1.72 o 
   7  -7   7        0.02       -1.83      1.83 o 
  -5  -6   7        6.03        6.41      1.43 o 
  -4  -6   7        7.61        7.83      2.20 o 
  -3  -6   7        1.91        0.98      0.89 o 
  -2  -6   7        3.00        2.94      0.88 o 
  -1  -6   7       16.17       18.34      1.25 o 
   0  -6   7        0.99       -0.64      0.64 o 
   1  -6   7        5.31        4.65      0.69 o 
   2  -6   7        2.48        1.66      0.65 o 
   3  -6   7      132.16      125.53      2.76 o 
   4  -6   7        0.01        0.16      0.75 o 
   5  -6   7        0.60        0.86      2.37 o 
   6  -6   7       22.04       21.70      2.92 o 
   7  -6   7        1.64        3.14      2.03 o 
  -6  -5   7        0.00       -0.18      1.19 o 
  -5  -5   7        0.64       -0.26      1.00 o 
  -4  -5   7        2.24        2.14      0.83 o 
  -3  -5   7        1.71        0.27      0.94 o 
  -2  -5   7       25.31       21.50      1.30 o 
  -1  -5   7      275.91      271.18      4.58 o 
   0  -5   7      213.05      212.07      2.80 o 
   1  -5   7       44.54       41.02      1.18 o 
   2  -5   7       54.23       42.82      1.37 o 
   3  -5   7        8.37        9.61      1.16 o 
   4  -5   7        1.98        1.80      1.26 o 
   5  -5   7        2.72        0.10      0.85 o 
   6  -5   7        0.46        1.12      1.44 o 
   7  -5   7        3.31        7.60      2.23 o 
   8  -5   7        0.05        0.02      1.95 o 
  -6  -4   7        0.12       -0.07      1.16 o 
  -5  -4   7        0.22       -0.32      0.98 o 
  -4  -4   7        0.43        0.78      0.75 o 
  -3  -4   7       62.27       54.40      1.81 o 
  -2  -4   7       41.73       41.04      2.73 o 
  -1  -4   7      619.46      612.11      7.11 o 
   0  -4   7       30.49       27.01      0.81 o 
   1  -4   7       74.40       67.46      1.31 o 
   2  -4   7        0.10        0.06      0.37 o 
   3  -4   7        0.05        0.43      0.40 o 
   4  -4   7       17.40       18.09      1.12 o 
   5  -4   7       38.56       34.64      1.97 o 
   6  -4   7        0.77        1.09      0.98 o 
   7  -4   7        7.61        9.19      2.33 o 
   8  -4   7        1.06        0.32      1.70 o 
  -7  -3   7        2.37        0.67      2.05 o 
  -6  -3   7        0.06        0.14      1.12 o 
  -5  -3   7        0.52        0.44      0.81 o 
  -4  -3   7       39.62       35.63      2.54 o 
  -3  -3   7        0.06        0.32      0.58 o 
  -2  -3   7       17.13       15.27      0.88 o 
  -1  -3   7        0.17        0.39      0.40 o 
   0  -3   7        0.26        0.21      0.47 o 
   1  -3   7       14.55       12.80      0.69 o 
   2  -3   7        2.81        2.87      0.36 o 
   3  -3   7       57.59       49.36      1.08 o 
   4  -3   7        4.03        3.97      0.51 o 
   5  -3   7        7.82        8.73      1.19 o 
   6  -3   7        3.44        5.49      1.20 o 
   7  -3   7        0.26       -0.10      1.38 o 
  -7  -2   7        8.44        7.22      2.45 o 
  -6  -2   7        1.23       -0.15      1.46 o 
  -5  -2   7        0.96        1.75      0.93 o 
  -4  -2   7        7.61        9.98      1.04 o 
  -3  -2   7        3.02        4.97      0.97 o 
  -2  -2   7       11.12       11.31      0.74 o 
  -1  -2   7      114.79      112.79      2.39 o 
   0  -2   7       67.68       64.02      3.06 o 
   1  -2   7       10.39       10.64      0.52 o 
   2  -2   7      129.35      120.56      1.46 o 
   3  -2   7       29.68       32.48      0.95 o 
   4  -2   7       24.21       23.65      0.84 o 
   5  -2   7       46.74       43.88      1.58 o 
   6  -2   7        0.61        1.82      0.92 o 
  -7  -1   7        1.89        5.78      2.35 o 
  -6  -1   7        0.76        0.25      1.42 o 
  -5  -1   7        0.75        0.51      0.80 o 
  -4  -1   7       94.47       85.41      2.30 o 
  -3  -1   7        0.17        0.81      0.52 o 
  -2  -1   7       11.94       12.31      0.83 o 
  -1  -1   7      107.96      107.59      2.24 o 
   0  -1   7       25.54       24.88      1.93 o 
   1  -1   7        1.95        3.59      0.95 o 
   2  -1   7      111.43      117.81      1.38 o 
   3  -1   7       12.57       13.56      0.64 o 
   4  -1   7       18.41       17.39      0.77 o 
   5  -1   7       12.74       11.30      1.61 o 
   6  -1   7       44.31       48.81      3.35 o 
  -7   0   7       24.45       30.60      3.65 o 
  -6   0   7        8.43       13.88      1.42 o 
  -5   0   7        9.01        7.55      1.08 o 
  -4   0   7       12.12        7.26      0.94 o 
  -3   0   7       12.17       13.39      0.79 o 
  -2   0   7       98.33       94.47      1.57 o 
  -1   0   7       15.55       13.33      0.72 o 
   0   0   7       34.22       26.87      1.72 o 
   1   0   7       71.87       63.76      1.43 o 
   2   0   7        0.42        0.52      0.35 o 
   3   0   7       24.38       21.56      0.94 o 
   4   0   7        2.84        3.26      0.53 o 
   5   0   7        0.41        0.04      0.60 o 
   6   0   7       58.72       55.61      2.38 o 
  -7   1   7        3.29        1.12      2.11 o 
  -6   1   7        0.54        3.07      1.05 o 
  -5   1   7       17.92       15.77      1.31 o 
  -4   1   7        2.42        2.71      0.96 o 
  -3   1   7       30.88       24.91      1.00 o 
  -2   1   7        0.17       -0.26      0.34 o 
  -1   1   7       74.53       73.74      1.56 o 
   0   1   7      285.51      267.14      3.50 o 
   1   1   7      352.07      337.41      3.49 o 
   2   1   7        9.41        7.20      0.51 o 
   3   1   7        9.32       10.39      0.41 o 
   4   1   7        0.01        0.00      0.61 o 
   5   1   7       13.64       13.89      1.09 o 
   6   1   7      245.56      243.67      5.20 o 
   7   1   7        0.61        0.83      1.54 o 
  -7   2   7        8.64        8.90      2.66 o 
  -6   2   7        8.09        7.09      1.63 o 
  -5   2   7        2.71        3.82      0.97 o 
  -4   2   7       35.13       33.11      1.52 o 
  -3   2   7        4.19        6.28      0.64 o 
  -2   2   7        4.85        6.04      0.53 o 
  -1   2   7      138.35      142.36      2.05 o 
   0   2   7        0.00       -0.36      0.36 o 
   1   2   7       48.70       48.72      0.94 o 
   2   2   7      127.25      138.74      2.47 o 
   3   2   7        1.13        1.20      0.31 o 
   4   2   7      108.72      109.57      1.88 o 
   5   2   7        6.62        6.33      0.59 o 
   6   2   7      133.53      132.03      3.73 o 
   7   2   7       18.84       22.37      2.68 o 
  -7   3   7        0.94        2.98      2.33 o 
  -6   3   7        0.99        0.78      1.01 o 
  -5   3   7        0.56        0.08      0.70 o 
  -4   3   7       33.73       35.16      1.45 o 
  -3   3   7       34.85       30.64      0.98 o 
  -2   3   7       43.03       42.00      0.98 o 
  -1   3   7       33.74       29.89      0.81 o 
   0   3   7        0.48        0.21      0.44 o 
   1   3   7      217.94      211.74      2.56 o 
   2   3   7      166.27      168.61      3.02 o 
   3   3   7       32.40       31.83      1.05 o 
   4   3   7       12.07       13.72      0.80 o 
   5   3   7      487.83      484.06      6.31 o 
   6   3   7        0.12        0.11      0.55 o 
   7   3   7        9.69        8.03      2.13 o 
  -7   4   7       17.46       25.09      3.55 o 
  -6   4   7       14.10       14.52      2.66 o 
  -5   4   7        0.00        0.94      0.86 o 
  -4   4   7        0.35        1.15      0.64 o 
  -3   4   7        8.12        8.43      0.65 o 
  -2   4   7        1.19        1.29      0.35 o 
  -1   4   7        0.10        0.46      0.26 o 
   0   4   7       18.94       18.88      1.02 o 
   1   4   7       94.15       92.29      1.71 o 
   2   4   7       37.18       36.14      1.13 o 
   3   4   7        0.83        1.27      0.39 o 
   4   4   7       95.99       91.40      2.06 o 
   5   4   7       69.06       64.88      1.99 o 
   6   4   7        5.74        6.94      1.70 o 
   7   4   7        0.54        0.77      1.72 o 
  -7   5   7        0.22       -0.14      2.09 o 
  -6   5   7       22.50       24.68      2.39 o 
  -5   5   7       10.08        9.40      1.34 o 
  -4   5   7        1.03        1.38      0.72 o 
  -3   5   7        8.29        6.64      0.71 o 
  -2   5   7       23.99       24.05      0.91 o 
  -1   5   7        7.27        6.41      0.55 o 
   0   5   7      151.15      162.52      3.23 o 
   1   5   7       39.23       39.93      1.26 o 
   2   5   7        0.21       -0.18      0.47 o 
   3   5   7       42.88       44.95      1.41 o 
   4   5   7        1.98        2.36      0.55 o 
   5   5   7       66.95       64.94      2.10 o 
   6   5   7        4.13        4.53      2.61 o 
   7   5   7       28.19       28.29      3.22 o 
  -7   6   7        0.45        0.00      1.83 o 
  -6   6   7        0.84       -0.06      1.25 o 
  -5   6   7       29.20       29.84      2.42 o 
  -4   6   7       20.46       18.63      1.52 o 
  -3   6   7        4.53        5.06      0.72 o 
  -2   6   7       18.86       19.97      1.33 o 
  -1   6   7        0.06        0.06      0.49 o 
   0   6   7       45.75       51.62      1.57 o 
   1   6   7       36.18       40.50      1.42 o 
   2   6   7        8.06        9.62      0.86 o 
   3   6   7      115.79      117.65      2.14 o 
   4   6   7        0.45       -0.36      0.54 o 
   5   6   7        0.55        1.03      0.75 o 
   6   6   7       11.30       16.39      1.31 o 
   7   6   7       41.48       45.28      2.57 o 
   8   6   7        2.95        1.24      1.72 o 
  -6   7   7        5.21        3.41      1.51 o 
  -5   7   7        0.67        1.97      1.31 o 
  -4   7   7       31.04       27.55      2.76 o 
  -3   7   7        9.54       12.46      1.10 o 
  -2   7   7       78.04       84.41      1.95 o 
  -1   7   7       61.52       58.61      1.94 o 
   0   7   7       22.44       25.45      0.87 o 
   1   7   7        0.11        0.26      0.71 o 
   2   7   7       18.56       16.19      1.23 o 
   3   7   7        0.40        0.45      0.83 o 
   4   7   7       20.86       23.74      1.55 o 
   5   7   7        6.52        5.58      0.94 o 
   6   7   7       45.12       52.26      2.20 o 
   7   7   7        0.23        0.58      1.01 o 
  -6   8   7        3.69        6.34      1.86 o 
  -5   8   7        0.00        1.08      1.47 o 
  -4   8   7       21.07       18.06      2.42 o 
  -3   8   7        6.51        4.65      0.93 o 
  -2   8   7        2.51        2.54      0.80 o 
  -1   8   7        8.36        9.60      1.19 o 
   0   8   7        0.62        0.79      0.44 o 
   1   8   7       16.97       17.39      1.37 o 
   2   8   7       13.14       12.70      1.27 o 
   3   8   7       20.15       20.36      3.07 o 
   4   8   7        5.75        6.51      0.97 o 
   5   8   7        5.31        4.84      1.03 o 
   6   8   7        3.64        2.63      1.03 o 
   7   8   7        7.98        6.85      1.96 o 
  -5   9   7        0.73       -0.94      1.37 o 
  -4   9   7        0.99        2.04      1.46 o 
  -3   9   7        0.20        0.65      0.91 o 
  -2   9   7        2.19        2.10      0.93 o 
  -1   9   7        4.41        2.88      0.83 o 
   0   9   7       29.64       30.36      1.50 o 
   1   9   7        2.15        2.69      1.23 o 
   2   9   7       35.02       31.60      5.57 o 
   3   9   7        3.26        0.83      1.28 o 
   4   9   7        1.25        1.73      1.23 o 
   5   9   7       11.97       13.36      1.98 o 
   6   9   7        0.16       -0.73      1.45 o 
   7   9   7        2.41       -0.22      1.80 o 
  -5  10   7        1.92        2.08      1.94 o 
  -4  10   7        1.62        1.77      2.08 o 
  -3  10   7       16.73       17.18      2.51 o 
  -2  10   7        8.42        8.25      1.36 o 
  -1  10   7        0.33       -0.60      0.85 o 
   0  10   7        8.83        6.39      2.50 o 
   1  10   7       13.39       16.75      4.20 o 
   2  10   7        5.00        4.88      1.47 o 
   3  10   7        0.88        0.11      1.34 o 
   4  10   7        2.08        2.21      1.49 o 
   5  10   7        0.19       -1.12      3.85 o 
   6  10   7        0.38       -2.60      3.33 o 
   7  10   7        0.44       -2.68      2.68 o 
  -4  11   7       22.56       22.48      2.66 o 
  -3  11   7       33.14       30.36      3.85 o 
  -2  11   7        3.03        2.33      1.17 o 
  -1  11   7        8.73       10.82      1.52 o 
   0  11   7        0.42        1.07      1.08 o 
   1  11   7        2.83        1.32      1.10 o 
   2  11   7        3.04        2.12      1.47 o 
   3  11   7        2.78        1.06      1.91 o 
   4  11   7        0.04       -0.08      1.43 o 
   5  11   7        3.46        0.74      1.72 o 
   6  11   7        0.12       -1.30      2.03 o 
  -3  12   7        0.93        1.57      1.59 o 
  -2  12   7        0.73        2.03      1.89 o 
  -1  12   7        0.19       -1.04      1.04 o 
   0  12   7        0.68        1.24      1.17 o 
   1  12   7        0.33       -1.02      1.35 o 
   2  12   7        4.44        3.65      1.83 o 
   3  12   7       14.53       14.58      2.84 o 
   4  12   7        1.85        1.48      1.82 o 
   5  12   7        0.12       -2.09      2.09 o 
  -1  13   7        1.47        2.44      1.68 o 
   0  13   7        1.72       -0.24      1.31 o 
   1  13   7        0.53       -0.38      1.28 o 
   2  13   7        5.86        5.70      1.65 o 
   3  13   7        7.61        8.17      2.18 o 
  -2  -9   8        9.50        8.69      1.52 o 
  -1  -9   8        0.01        1.79      1.69 o 
   0  -9   8        1.84        2.96      1.14 o 
   1  -9   8        1.23        3.77      1.92 o 
   2  -9   8        0.02        1.29      0.83 o 
   3  -9   8        3.82        3.62      1.27 o 
   4  -9   8        1.05        1.58      1.19 o 
  -3  -8   8        1.40        1.84      1.31 o 
  -2  -8   8        2.97        3.19      1.11 o 
  -1  -8   8       10.46       11.36      1.34 o 
   0  -8   8       18.10       19.98      1.57 o 
   1  -8   8        7.25        7.77      1.27 o 
   2  -8   8        9.67        8.21      1.01 o 
   3  -8   8        3.16        2.35      0.91 o 
   4  -8   8        2.65        4.31      1.34 o 
   5  -8   8        2.11        2.01      1.37 o 
  -4  -7   8        3.15        2.26      1.39 o 
  -3  -7   8        3.97        5.01      1.20 o 
  -2  -7   8        8.69        9.51      1.25 o 
  -1  -7   8        1.89        1.31      0.91 o 
   0  -7   8        0.02       -0.47      0.77 o 
   1  -7   8        2.33        1.08      0.63 o 
   2  -7   8        1.49        0.63      0.66 o 
   3  -7   8        0.21        0.26      0.72 o 
   4  -7   8        0.24       -0.35      0.72 o 
   5  -7   8        0.01        0.73      1.50 o 
   6  -7   8        7.85        9.71      2.37 o 
  -5  -6   8        0.34       -0.23      1.24 o 
  -4  -6   8        1.66        3.14      1.13 o 
  -3  -6   8        1.21        0.79      0.87 o 
  -2  -6   8       25.52       22.63      1.49 o 
  -1  -6   8       30.49       30.45      1.61 o 
   0  -6   8        1.12        1.99      1.39 o 
   1  -6   8        1.23        0.67      0.57 o 
   2  -6   8       10.65        9.42      0.86 o 
   3  -6   8       36.39       30.04      1.44 o 
   4  -6   8        4.62        4.45      0.89 o 
   5  -6   8        0.11        1.26      0.97 o 
   6  -6   8       60.18       70.27      4.54 o 
   7  -6   8        2.63       -0.49      1.93 o 
  -5  -5   8        6.82        9.74      1.57 o 
  -4  -5   8        0.62        0.19      0.92 o 
  -3  -5   8        0.27       -0.02      0.79 o 
  -2  -5   8        0.01        0.32      0.67 o 
  -1  -5   8       32.31       32.11      1.47 o 
   0  -5   8       48.77       55.76      1.40 o 
   1  -5   8       68.66       64.89      1.80 o 
   2  -5   8       34.12       31.38      1.22 o 
   3  -5   8      167.22      148.88      2.85 o 
   4  -5   8        7.93        7.95      0.96 o 
   5  -5   8       13.46       15.56      1.56 o 
   6  -5   8        6.75       10.63      2.21 o 
   7  -5   8       18.14       20.22      3.06 o 
  -6  -4   8        1.77       -0.08      1.29 o 
  -5  -4   8        0.54       -0.09      1.07 o 
  -4  -4   8        0.02       -0.74      0.74 o 
  -3  -4   8        6.14        5.63      0.95 o 
  -2  -4   8       29.18       25.50      1.35 o 
  -1  -4   8        1.48        1.54      0.60 o 
   0  -4   8       37.62       36.83      0.96 o 
   1  -4   8        5.27        3.64      0.40 o 
   2  -4   8       41.17       34.86      1.05 o 
   3  -4   8        0.18        0.37      0.52 o 
   4  -4   8       15.02       14.82      1.08 o 
   5  -4   8        0.02        0.79      0.86 o 
   6  -4   8        4.40        5.00      1.27 o 
   7  -4   8       16.38       21.62      2.96 o 
  -6  -3   8        1.34        1.67      2.28 o 
  -5  -3   8        1.31        1.04      1.39 o 
  -4  -3   8       36.03       36.83      1.70 o 
  -3  -3   8        0.31       -0.53      0.59 o 
  -2  -3   8        4.24        5.18      0.72 o 
  -1  -3   8        0.01        0.61      0.40 o 
   0  -3   8       47.33       50.07      2.96 o 
   1  -3   8       92.37       91.07      1.65 o 
   2  -3   8        1.07        0.22      0.34 o 
   3  -3   8       21.04       16.94      0.89 o 
   4  -3   8       20.38       17.75      1.29 o 
   5  -3   8        0.07        1.20      0.84 o 
   6  -3   8        4.89        7.04      1.31 o 
  -6  -2   8        0.22        1.21      1.68 o 
  -5  -2   8       15.23       12.49      1.25 o 
  -4  -2   8        0.32       -0.70      0.70 o 
  -3  -2   8        0.98        1.49      0.83 o 
  -2  -2   8        0.37        0.30      0.65 o 
  -1  -2   8        2.14        1.51      0.72 o 
   0  -2   8     1092.13     1127.69     21.76 o 
   1  -2   8      178.74      169.05      2.26 o 
   2  -2   8       12.93       12.31      0.51 o 
   3  -2   8        2.83        4.57      0.54 o 
   4  -2   8        1.04        2.56      0.76 o 
   5  -2   8        2.95        4.45      2.60 o 
   6  -2   8       25.57       21.44      2.39 o 
  -6  -1   8       11.10       14.47      1.77 o 
  -5  -1   8        2.07        1.39      0.93 o 
  -4  -1   8        2.03        1.48      0.79 o 
  -3  -1   8       12.17        9.49      0.88 o 
  -2  -1   8       25.27       24.56      0.95 o 
  -1  -1   8      275.09      275.68      4.13 o 
   0  -1   8     1510.30     1521.66     27.54 o 
   1  -1   8      379.20      368.76      8.56 o 
   2  -1   8       19.58       16.32      0.56 o 
   3  -1   8        8.41        9.24      0.61 o 
   4  -1   8       18.99       19.45      1.78 o 
   5  -1   8        0.13        1.26      1.10 o 
   6  -1   8       17.05       15.41      2.17 o 
  -6   0   8        0.91       -0.29      0.98 o 
  -5   0   8        0.00        0.01      0.81 o 
  -4   0   8       46.82       35.19      1.62 o 
  -3   0   8       35.70       31.80      1.35 o 
  -2   0   8        0.19       -0.34      0.44 o 
  -1   0   8      330.04      326.27      4.60 o 
   0   0   8      380.05      374.57      6.32 o 
   1   0   8        0.18        0.28      0.76 o 
   2   0   8       13.90       15.40      0.72 o 
   3   0   8        6.62        5.97      0.65 o 
   4   0   8       43.50       36.01      1.72 o 
   5   0   8       83.33       83.61      3.85 o 
   6   0   8        1.88        3.39      1.50 o 
  -7   1   8        7.21        9.04      2.82 o 
  -6   1   8       19.52       24.15      2.38 o 
  -5   1   8        2.29        2.39      0.94 o 
  -4   1   8        5.10        4.94      0.89 o 
  -3   1   8       11.82       11.36      2.01 o 
  -2   1   8        0.24       -0.24      0.38 o 
  -1   1   8       14.16       13.57      0.78 o 
   0   1   8        7.81        7.62      0.77 o 
   1   1   8      169.08      161.61      2.02 o 
   2   1   8        0.63        0.21      0.40 o 
   3   1   8       39.21       34.65      1.11 o 
   4   1   8        4.21        5.83      0.74 o 
   5   1   8       49.13       45.31      1.89 o 
   6   1   8       53.82       54.51      3.57 o 
  -7   2   8        3.09        3.12      2.39 o 
  -6   2   8        0.71        0.51      1.07 o 
  -5   2   8        7.64       10.38      1.22 o 
  -4   2   8        6.57        7.37      0.99 o 
  -3   2   8       66.81       59.93      2.17 o 
  -2   2   8       10.00        9.05      0.62 o 
  -1   2   8       66.87       61.52      1.61 o 
   0   2   8      137.31      131.92      2.96 o 
   1   2   8       82.48       89.96      1.41 o 
   2   2   8        6.31        6.16      0.85 o 
   3   2   8        3.26        3.71      0.77 o 
   4   2   8        4.50        3.69      1.09 o 
   5   2   8       42.62       42.00      1.32 o 
   6   2   8       72.83       73.74      4.24 o 
  -6   3   8       97.85      119.20     12.30 o 
  -5   3   8        0.34       -0.39      0.69 o 
  -4   3   8        7.48        7.14      0.78 o 
  -3   3   8        9.76        9.20      0.73 o 
  -2   3   8       21.86       16.53      0.69 o 
  -1   3   8       31.40       29.22      1.06 o 
   0   3   8        2.43        2.26      0.57 o 
   1   3   8      115.00      106.75      2.18 o 
   2   3   8        0.86        0.74      0.58 o 
   3   3   8        7.84        6.90      0.81 o 
   4   3   8       34.02       34.47      1.17 o 
   5   3   8       36.21       38.30      1.43 o 
   6   3   8        0.14        2.65      1.09 o 
  -6   4   8        1.77        5.33      2.25 o 
  -5   4   8       17.39       17.32      1.31 o 
  -4   4   8       22.71       23.61      1.14 o 
  -3   4   8       10.32        8.21      0.71 o 
  -2   4   8        2.03        1.79      0.45 o 
  -1   4   8      119.82      120.24      1.79 o 
   0   4   8        5.61        5.43      0.50 o 
   1   4   8        4.45        6.35      0.54 o 
   2   4   8      142.54      140.79      2.77 o 
   3   4   8       21.17       21.24      1.02 o 
   4   4   8       13.03       13.03      0.87 o 
   5   4   8       31.33       32.59      2.82 o 
   6   4   8       63.40       67.83      3.21 o 
  -6   5   8       13.21        9.08      1.90 o 
  -5   5   8        3.95        2.78      1.17 o 
  -4   5   8        3.69        4.58      0.90 o 
  -3   5   8       15.72       15.48      0.89 o 
  -2   5   8        1.48        1.41      0.41 o 
  -1   5   8       15.94       17.31      1.04 o 
   0   5   8       61.08       61.10      3.21 o 
   1   5   8       21.55       24.68      1.03 o 
   2   5   8        1.97        2.26      0.56 o 
   3   5   8       35.45       33.54      0.93 o 
   4   5   8       35.29       34.16      1.19 o 
   5   5   8       19.81       19.98      1.06 o 
   6   5   8        2.22        1.98      1.01 o 
  -6   6   8        0.22       -1.27      1.27 o 
  -5   6   8        0.79       -0.54      1.06 o 
  -4   6   8        4.95        3.86      1.10 o 
  -3   6   8        7.34        9.07      1.01 o 
  -2   6   8        9.08        8.29      0.76 o 
  -1   6   8        5.31        6.28      0.67 o 
   0   6   8        2.70        1.47      0.60 o 
   1   6   8       20.83       22.00      1.12 o 
   2   6   8       23.74       21.84      1.13 o 
   3   6   8      124.61      115.39      2.76 o 
   4   6   8        2.39        1.65      0.58 o 
   5   6   8       11.22       11.17      1.03 o 
   6   6   8       50.40       52.22      3.05 o 
  -6   7   8        0.77        0.48      1.24 o 
  -5   7   8        0.16       -0.51      1.15 o 
  -4   7   8        1.01        1.35      1.20 o 
  -3   7   8        3.00        2.60      0.99 o 
  -2   7   8        5.32        5.74      0.75 o 
  -1   7   8        3.54        4.34      0.68 o 
   0   7   8        1.19        0.69      0.62 o 
   1   7   8        9.02       11.15      1.11 o 
   2   7   8      136.83      153.27      3.33 o 
   3   7   8       32.46       34.55      1.68 o 
   4   7   8       30.72       33.10      2.19 o 
   5   7   8        0.09        0.37      0.74 o 
   6   7   8       12.73       11.33      1.73 o 
  -5   8   8        5.15        8.01      1.89 o 
  -4   8   8        6.48        6.86      1.85 o 
  -3   8   8        0.64        1.45      1.38 o 
  -2   8   8        8.46       10.71      1.30 o 
  -1   8   8        0.80        0.31      0.66 o 
   0   8   8        4.90        4.89      0.85 o 
   1   8   8        0.06       -0.21      0.73 o 
   2   8   8       38.17       38.80      2.21 o 
   3   8   8       68.32       63.56      2.92 o 
   4   8   8        0.00        1.45      1.25 o 
   5   8   8        5.98        6.75      1.57 o 
   6   8   8        8.39        7.22      2.45 o 
  -5   9   8        1.72        2.84      1.65 o 
  -4   9   8       20.14       17.10      2.95 o 
  -3   9   8       14.87       13.71      1.87 o 
  -2   9   8        2.45        1.93      1.24 o 
  -1   9   8       13.90       15.04      1.27 o 
   0   9   8        1.37        1.68      0.96 o 
   1   9   8        0.31       -0.99      0.99 o 
   2   9   8       64.56       64.93      3.09 o 
   3   9   8        1.56        2.82      1.32 o 
   4   9   8        0.01       -1.10      1.10 o 
   5   9   8        0.00       -0.38      1.37 o 
   6   9   8        0.38       -2.01      2.01 o 
  -4  10   8        0.00       -0.98      1.41 o 
  -3  10   8       14.85       14.79      5.95 o 
  -2  10   8        3.30        4.51      1.51 o 
  -1  10   8        2.00        1.06      1.34 o 
   0  10   8        4.86        4.34      1.16 o 
   1  10   8       16.76       18.48      2.01 o 
   2  10   8        0.00        1.64      1.90 o 
   3  10   8       14.76       12.07      1.89 o 
   4  10   8        0.57        1.74      1.59 o 
   5  10   8        5.07        2.11      2.51 o 
   6  10   8       10.66        7.08      2.92 o 
  -3  11   8       23.94       25.73      5.98 o 
  -2  11   8        0.03        0.52      3.18 o 
  -1  11   8        1.46        4.43      1.59 o 
   0  11   8        2.22        1.44      1.31 o 
   1  11   8        0.26       -0.75      1.03 o 
   2  11   8        9.69       11.00      1.98 o 
   3  11   8        6.07        4.15      1.74 o 
   4  11   8        5.20        4.00      2.53 o 
   5  11   8        9.67        7.34      3.10 o 
  -2  12   8        0.47       -0.56      1.35 o 
  -1  12   8        0.04        1.36      1.44 o 
   0  12   8        0.33        0.45      1.48 o 
   1  12   8        1.30        1.42      1.57 o 
   2  12   8        3.74        4.64      2.80 o 
   3  12   8        3.88        2.11      2.43 o 
   4  12   8        0.52        0.28      2.53 o 
   0  13   8        0.01       -1.40      1.40 o 
   1  13   8        3.39        3.31      2.29 o 
   2  13   8        0.99       -0.95      3.20 o 
  -1  -8   9        0.27        1.31      0.95 o 
   0  -8   9        0.11        0.80      0.89 o 
   1  -8   9        0.19       -0.81      0.81 o 
   2  -8   9        0.54        1.36      0.78 o 
   3  -8   9        6.90       13.06      2.43 o 
   4  -8   9        3.54        5.84      1.37 o 
  -3  -7   9        0.73        0.04      1.07 o 
  -2  -7   9        5.16        6.19      1.18 o 
  -1  -7   9        2.04        0.12      0.87 o 
   0  -7   9       15.67       19.76      1.57 o 
   1  -7   9        0.09        0.12      0.62 o 
   2  -7   9        0.83        0.31      0.86 o 
   3  -7   9        2.40        1.78      1.33 o 
   4  -7   9        0.00        0.39      0.79 o 
   5  -7   9        1.94        3.81      1.78 o 
  -4  -6   9        0.92        2.14      1.20 o 
  -3  -6   9        9.99       11.30      1.37 o 
  -2  -6   9        1.30        0.07      0.82 o 
  -1  -6   9       32.48       33.57      1.67 o 
   0  -6   9        0.71        0.79      0.75 o 
   1  -6   9        0.00        0.15      0.83 o 
   2  -6   9        3.28        4.43      0.91 o 
   3  -6   9        0.06       -0.58      0.62 o 
   4  -6   9        6.45       10.21      1.11 o 
   5  -6   9        0.46        1.91      1.10 o 
   6  -6   9        1.89        2.43      1.76 o 
  -4  -5   9       35.38       44.11      3.79 o 
  -3  -5   9        1.89        0.66      0.86 o 
  -2  -5   9        1.81        2.29      0.81 o 
  -1  -5   9        0.95        0.87      0.64 o 
   0  -5   9       13.95       15.11      0.80 o 
   1  -5   9       32.49       32.84      1.15 o 
   2  -5   9       10.81       10.64      0.80 o 
   3  -5   9        5.73        5.80      0.78 o 
   4  -5   9       16.45       15.43      1.15 o 
   5  -5   9        9.37       10.08      1.37 o 
   6  -5   9       19.28       18.54      2.64 o 
   7  -5   9       14.94       17.10      2.84 o 
  -5  -4   9       18.82       16.44      1.82 o 
  -4  -4   9        0.43       -0.66      0.90 o 
  -3  -4   9        1.29        1.14      0.82 o 
  -2  -4   9        2.31        3.64      1.66 o 
  -1  -4   9        2.36        2.22      0.61 o 
   0  -4   9       37.86       34.35      0.93 o 
   1  -4   9       10.43       11.45      0.95 o 
   2  -4   9       12.76       13.53      0.76 o 
   3  -4   9        6.69        5.47      0.72 o 
   4  -4   9        0.13       -0.55      0.67 o 
   5  -4   9        5.15        8.90      1.36 o 
   6  -4   9       18.29       22.52      1.90 o 
   7  -4   9       15.46       16.24      2.68 o 
  -5  -3   9        4.18        3.00      1.32 o 
  -4  -3   9        5.18        3.77      0.93 o 
  -3  -3   9        2.25        4.43      0.90 o 
  -2  -3   9        1.74        2.20      0.66 o 
  -1  -3   9      123.32      118.35      2.02 o 
   0  -3   9       46.46       45.75      1.42 o 
   1  -3   9        3.05        2.54      0.43 o 
   2  -3   9       10.45       11.54      0.60 o 
   3  -3   9       18.11       18.72      0.93 o 
   4  -3   9       20.28       16.79      1.29 o 
   5  -3   9        5.94        6.85      2.21 o 
   6  -3   9       27.86       28.32      1.99 o 
  -5  -2   9        3.50        3.25      1.18 o 
  -4  -2   9        0.11       -0.67      0.67 o 
  -3  -2   9        0.88       -0.60      0.69 o 
  -2  -2   9        6.26        8.10      0.81 o 
  -1  -2   9       16.57       17.05      1.11 o 
   0  -2   9      103.98      104.28      4.38 o 
   1  -2   9       20.05       17.06      1.95 o 
   2  -2   9        0.25        0.10      0.28 o 
   3  -2   9       63.24       50.22      2.37 o 
   4  -2   9      124.44       98.70      2.72 o 
   5  -2   9        4.11        2.21      1.24 o 
   6  -2   9        0.43        1.89      1.34 o 
  -6  -1   9        0.94        2.08      1.36 o 
  -5  -1   9        0.50        0.21      1.12 o 
  -4  -1   9        0.66        0.16      0.76 o 
  -3  -1   9        0.00        0.06      0.64 o 
  -2  -1   9       32.15       30.54      2.51 o 
  -1  -1   9       44.25       39.59      1.15 o 
   0  -1   9      175.86      164.67      5.25 o 
   1  -1   9       18.66       18.01      1.83 o 
   2  -1   9       14.62       12.82      0.55 o 
   3  -1   9        0.80       -0.69      0.69 o 
   4  -1   9        0.09        1.20      0.95 o 
   5  -1   9       23.00       21.60      2.13 o 
   6  -1   9        2.78        2.84      1.50 o 
  -6   0   9        0.00       -0.59      1.27 o 
  -5   0   9        1.48        3.34      1.07 o 
  -4   0   9        5.45        6.77      0.98 o 
  -3   0   9       14.57       13.29      1.02 o 
  -2   0   9        1.21        1.06      0.61 o 
  -1   0   9       59.41       57.62      1.50 o 
   0   0   9       51.32       54.51      1.83 o 
   1   0   9       66.54       64.03      1.58 o 
   2   0   9       11.05       12.82      0.67 o 
   3   0   9        3.37        4.39      0.73 o 
   4   0   9       32.34       27.66      2.17 o 
   5   0   9        2.01        4.26      1.40 o 
   6   0   9        6.15        7.04      1.74 o 
  -6   1   9        0.01        0.09      1.32 o 
  -5   1   9        0.04       -0.16      0.87 o 
  -4   1   9       47.76       45.01      1.82 o 
  -3   1   9       12.78       16.33      1.07 o 
  -2   1   9        0.00        0.03      0.60 o 
  -1   1   9       22.38       21.10      1.11 o 
   0   1   9      336.71      339.87      6.81 o 
   1   1   9      469.46      466.16      5.16 o 
   2   1   9        9.63        8.40      0.63 o 
   3   1   9        0.27       -0.51      0.71 o 
   4   1   9        8.82        4.95      1.30 o 
   5   1   9        0.76        1.30      1.22 o 
   6   1   9        0.52        0.10      1.32 o 
  -6   2   9        0.35        1.93      1.46 o 
  -5   2   9        0.24        0.54      1.18 o 
  -4   2   9        3.19        5.28      0.93 o 
  -3   2   9        1.82        1.82      1.13 o 
  -2   2   9       77.86       71.59      2.45 o 
  -1   2   9       31.89       27.88      1.07 o 
   0   2   9      482.69      490.81      6.04 o 
   1   2   9      180.09      178.54      2.85 o 
   2   2   9      238.94      224.09      3.30 o 
   3   2   9       23.48       26.60      1.22 o 
   4   2   9       23.79       18.79      1.26 o 
   5   2   9       17.51       14.20      1.99 o 
   6   2   9        1.84        3.45      1.62 o 
  -6   3   9        0.13        0.08      1.78 o 
  -5   3   9        6.12        5.91      1.40 o 
  -4   3   9        3.70        4.57      1.00 o 
  -3   3   9      206.74      182.77      2.73 o 
  -2   3   9        1.38        1.38      0.51 o 
  -1   3   9       76.38       75.72      1.97 o 
   0   3   9        5.79        5.44      0.74 o 
   1   3   9      272.66      265.18      3.98 o 
   2   3   9        0.00        0.32      0.57 o 
   3   3   9       26.37       21.40      1.40 o 
   4   3   9       25.24       22.98      1.46 o 
   5   3   9        3.77        2.77      0.81 o 
   6   3   9       78.46       77.27      4.38 o 
  -6   4   9        1.52        5.56      2.35 o 
  -5   4   9        0.41       -1.12      1.16 o 
  -4   4   9       18.66       17.91      1.27 o 
  -3   4   9        8.54        8.98      0.79 o 
  -2   4   9      115.77      103.10      2.78 o 
  -1   4   9       42.20       42.80      1.64 o 
   0   4   9        0.93        0.68      0.66 o 
   1   4   9       50.25       49.15      2.15 o 
   2   4   9      140.14      135.34      2.83 o 
   3   4   9        2.07        1.78      0.55 o 
   4   4   9        0.09        0.44      0.78 o 
   5   4   9        6.80        6.27      1.04 o 
  -6   5   9        0.00       -1.70      1.89 o 
  -5   5   9        2.92        3.29      1.19 o 
  -4   5   9        7.28        8.92      1.27 o 
  -3   5   9       95.65       94.77      2.42 o 
  -2   5   9        0.05       -0.06      0.58 o 
  -1   5   9        0.52        0.57      0.59 o 
   0   5   9        0.04        1.07      0.85 o 
   1   5   9      107.02      107.77      2.24 o 
   2   5   9       67.87       65.43      2.92 o 
   3   5   9        2.60        3.19      0.71 o 
   4   5   9        0.85        0.67      0.53 o 
   5   5   9        0.01       -0.58      0.58 o 
  -5   6   9       12.75       20.09      2.30 o 
  -4   6   9        0.36        1.45      0.95 o 
  -3   6   9        2.96        4.42      0.89 o 
  -2   6   9       15.20       13.51      1.09 o 
  -1   6   9        0.74        0.14      0.63 o 
   0   6   9        3.30        2.45      1.01 o 
   1   6   9        0.45        0.99      0.65 o 
   2   6   9       44.39       44.59      3.35 o 
   3   6   9        1.44        0.07      0.64 o 
   4   6   9        9.55        8.71      1.35 o 
   5   6   9        1.56        2.80      1.44 o 
   6   6   9       12.12        9.33      1.89 o 
  -5   7   9        2.44        4.84      2.51 o 
  -4   7   9        1.57        1.68      1.37 o 
  -3   7   9        5.27        4.96      1.17 o 
  -2   7   9        0.64        0.38      0.72 o 
  -1   7   9        1.99        0.73      0.72 o 
   0   7   9       66.83       71.39      2.39 o 
   1   7   9        5.04        4.38      1.23 o 
   2   7   9       41.35       43.01      5.62 o 
   3   7   9       14.45       11.96      1.78 o 
   4   7   9       25.23       29.77      2.96 o 
   5   7   9        6.43        5.25      1.93 o 
   6   7   9        8.32       10.97      2.21 o 
  -5   8   9        2.47        2.22      1.57 o 
  -4   8   9        0.25       -0.39      1.25 o 
  -3   8   9        2.15        1.87      1.61 o 
  -2   8   9        7.96        7.87      1.28 o 
  -1   8   9        1.43        1.12      0.93 o 
   0   8   9       12.16       11.43      1.38 o 
   1   8   9       26.36       27.54      2.79 o 
   2   8   9        5.36        4.30      1.34 o 
   3   8   9        1.61        1.66      1.83 o 
   4   8   9       11.00       13.06      2.49 o 
   5   8   9        0.63        0.43      1.76 o 
   6   8   9       17.03       17.38      2.90 o 
  -4   9   9        2.32        2.05      3.57 o 
  -3   9   9        1.38        0.55      3.04 o 
  -2   9   9        1.78        1.08      1.21 o 
  -1   9   9        0.01        0.59      0.98 o 
   0   9   9        1.65        2.12      1.04 o 
   1   9   9        1.11       -1.38      1.38 o 
   2   9   9       14.48       16.85      3.00 o 
   3   9   9        4.17        3.02      1.97 o 
   4   9   9        5.82        4.32      2.23 o 
   5   9   9        0.68       -1.34      1.91 o 
   6   9   9        9.09        7.91      2.64 o 
  -3  10   9        0.01       -0.80      1.67 o 
  -2  10   9        3.87        4.68      1.64 o 
  -1  10   9        0.01       -0.40      1.15 o 
   0  10   9        1.82        2.34      1.44 o 
   1  10   9        0.02        0.65      1.93 o 
   2  10   9        5.16        3.10      2.21 o 
   3  10   9       22.36       29.47      3.73 o 
   4  10   9        4.67        1.87      2.33 o 
   5  10   9       12.55       17.12      3.27 o 
   6  10   9        6.33        4.87      2.80 o 
  -2  11   9        2.02        0.88      1.39 o 
  -1  11   9        3.43        2.48      1.55 o 
   0  11   9        0.15        0.20      1.36 o 
   1  11   9        0.14        0.14      1.98 o 
   2  11   9        5.33        1.91      2.51 o 
   3  11   9        0.10       -2.05      2.05 o 
   4  11   9       19.70       22.69      3.83 o 
   5  11   9        1.19        0.75      2.72 o 
  -1  12   9        0.59        0.48      1.97 o 
   0  12   9        3.89        1.81      3.34 o 
   1  12   9        0.41        1.01      1.49 o 
   2  12   9        0.90       -1.44      1.95 o 
   3  12   9       14.32       14.74      3.49 o 
   4  12   9        0.00       -0.41      2.66 o 
  -1  -7  10        4.26        3.73      1.86 o 
   0  -7  10       10.54        9.58      1.15 o 
   1  -7  10        0.51        2.23      1.58 o 
   2  -7  10        0.30       -0.06      0.78 o 
   3  -7  10        1.01        0.18      0.79 o 
   4  -7  10        6.97       10.03      1.24 o 
  -2  -6  10        8.73        9.89      1.20 o 
  -1  -6  10       10.29        9.60      2.04 o 
   0  -6  10       10.33       12.22      1.33 o 
   1  -6  10        7.53        8.90      1.19 o 
   2  -6  10        0.65       -0.45      0.56 o 
   3  -6  10        0.00       -0.10      0.65 o 
   4  -6  10        0.50        0.14      0.82 o 
   5  -6  10        5.34        5.11      1.31 o 
  -3  -5  10        6.46        9.61      1.25 o 
  -2  -5  10        0.70       -0.43      0.73 o 
  -1  -5  10        2.11        1.31      0.66 o 
   0  -5  10        0.38        0.91      0.59 o 
   1  -5  10        0.55        0.78      0.49 o 
   2  -5  10        0.15        0.19      0.51 o 
   3  -5  10        3.31        3.24      0.73 o 
   4  -5  10        1.08        1.73      0.79 o 
   5  -5  10        3.10        2.12      1.08 o 
   6  -5  10        1.87        3.53      1.72 o 
  -4  -4  10        1.05        1.39      1.07 o 
  -3  -4  10        0.05        0.59      0.82 o 
  -2  -4  10        2.27        1.96      0.76 o 
  -1  -4  10        6.92        5.94      0.72 o 
   0  -4  10       14.63       14.87      0.67 o 
   1  -4  10       15.33       17.02      0.93 o 
   2  -4  10        0.22       -0.32      0.41 o 
   3  -4  10        8.21        5.22      0.69 o 
   4  -4  10        2.81        0.27      0.74 o 
   5  -4  10        0.15       -0.32      0.85 o 
   6  -4  10        4.26        6.51      1.95 o 
  -4  -3  10        0.15        0.63      1.44 o 
  -3  -3  10        3.85        3.72      0.96 o 
  -2  -3  10       10.21       12.72      1.00 o 
  -1  -3  10       12.87       13.00      0.73 o 
   1  -3  10        4.98        5.88      1.91 o 
   2  -3  10        1.24        1.79      0.42 o 
   3  -3  10       24.76       21.44      1.28 o 
   4  -3  10        3.51        2.02      0.77 o 
   5  -3  10        1.62        4.36      2.24 o 
   6  -3  10       15.32       21.21      2.66 o 
  -5  -2  10        2.80        2.53      2.90 o 
  -4  -2  10        0.08       -0.48      0.91 o 
  -3  -2  10       31.16       36.75      1.76 o 
  -2  -2  10        2.88        2.14      0.69 o 
  -1  -2  10        1.54        2.29      0.65 o 
   0  -2  10        0.16       -0.63      1.32 o 
   1  -2  10       17.42       15.37      1.97 o 
   2  -2  10       20.85       20.96      0.85 o 
   3  -2  10        0.55        1.37      0.59 o 
   4  -2  10       16.65       17.24      1.78 o 
   5  -2  10        0.77        0.10      1.18 o 
   6  -2  10        8.92        8.88      1.99 o 
  -5  -1  10        4.71        8.34      3.27 o 
  -4  -1  10       25.55       23.68      1.73 o 
  -3  -1  10        0.33       -0.76      0.76 o 
  -2  -1  10        4.81        4.43      0.75 o 
  -1  -1  10        1.55        1.95      0.73 o 
   0  -1  10        1.61        0.41      1.16 o 
   1  -1  10       30.14       31.49      2.49 o 
   2  -1  10        0.03        0.07      0.83 o 
   3  -1  10        2.26        1.54      0.89 o 
   4  -1  10        1.71        4.20      1.14 o 
   5  -1  10        0.55        1.91      1.20 o 
   6  -1  10        0.04       -1.01      1.01 o 
  -5   0  10        4.72        8.88      1.74 o 
  -4   0  10        0.73        0.77      0.99 o 
  -3   0  10        7.88        6.70      1.06 o 
  -2   0  10        4.15        5.86      0.84 o 
  -1   0  10       17.35       16.20      1.30 o 
   0   0  10      131.00      129.32      2.12 o 
   1   0  10      112.48      105.06      2.20 o 
   2   0  10        5.18        6.07      0.70 o 
   3   0  10        2.04        3.20      0.99 o 
   4   0  10       14.63       11.44      1.54 o 
   5   0  10       17.76       17.70      2.07 o 
   6   0  10        0.13        0.08      1.30 o 
  -5   1  10        6.55        8.52      2.58 o 
  -4   1  10        4.53        5.75      1.20 o 
  -3   1  10       12.58        8.01      1.10 o 
  -2   1  10        0.74        0.87      0.71 o 
  -1   1  10       13.13       10.71      1.26 o 
   0   1  10      130.49      121.68      3.29 o 
   1   1  10       39.96       40.53      1.07 o 
   2   1  10       16.34       16.46      1.00 o 
   3   1  10        5.19        2.72      1.01 o 
   4   1  10       88.10       77.49      3.51 o 
   5   1  10       17.83       20.58      2.25 o 
   6   1  10        2.40        0.02      1.32 o 
  -5   2  10        0.88       -0.77      1.21 o 
  -4   2  10        0.00        0.09      1.08 o 
  -3   2  10        0.14       -0.12      0.80 o 
  -2   2  10        5.71        6.22      0.87 o 
  -1   2  10       13.30       12.85      0.91 o 
   0   2  10       16.12       16.60      0.93 o 
   1   2  10      129.10      123.03      3.42 o 
   2   2  10        4.25        4.04      0.60 o 
   3   2  10       42.65       36.29      1.81 o 
   4   2  10        5.79        4.60      1.36 o 
   5   2  10        6.93        4.16      1.46 o 
   6   2  10        2.91        3.37      1.66 o 
  -5   3  10        7.55        5.06      1.56 o 
  -4   3  10        2.06        1.73      0.92 o 
  -3   3  10       14.22       13.60      1.19 o 
  -2   3  10       12.11       10.62      0.87 o 
  -1   3  10       82.19       80.39      2.13 o 
   0   3  10       16.26       15.28      0.99 o 
   1   3  10       36.80       39.39      4.76 o 
   2   3  10      105.01       97.90      5.67 o 
   3   3  10       67.19       64.32      2.37 o 
   4   3  10        0.00        0.29      0.74 o 
   5   3  10        0.47        0.67      1.32 o 
  -5   4  10        0.25        0.93      1.38 o 
  -4   4  10        0.74        0.40      0.76 o 
  -3   4  10        3.87        4.70      0.87 o 
  -2   4  10        1.68        1.48      1.19 o 
  -1   4  10        0.00        0.30      0.55 o 
   0   4  10        1.88        2.12      0.70 o 
   1   4  10      269.40      278.21      5.65 o 
   2   4  10       32.28       31.83      1.86 o 
   3   4  10        7.56        7.63      1.17 o 
   4   4  10       25.73       26.12      1.68 o 
   5   4  10        0.41       -0.74      0.74 o 
  -5   5  10        0.64       -1.05      1.18 o 
  -4   5  10        0.66        0.64      1.40 o 
  -3   5  10        2.20        3.64      0.88 o 
  -2   5  10       16.87       17.20      1.15 o 
  -1   5  10        0.63        1.08      0.63 o 
   0   5  10       10.08        9.86      1.39 o 
   1   5  10      199.43      201.15      4.83 o 
   2   5  10       30.94       29.99      1.89 o 
   3   5  10       10.98       11.25      1.40 o 
   4   5  10        8.97       10.21      1.31 o 
   5   5  10        0.26       -0.63      0.85 o 
  -5   6  10        0.00       -1.29      1.29 o 
  -4   6  10        5.19        6.43      1.27 o 
  -3   6  10       10.17        7.91      1.26 o 
  -2   6  10       41.44       39.13      1.67 o 
  -1   6  10        0.05       -0.38      0.66 o 
   0   6  10       59.72       62.34      2.19 o 
   1   6  10       62.62       63.92      2.79 o 
   2   6  10       50.09       52.54      3.47 o 
   3   6  10        1.44        1.01      1.06 o 
   4   6  10        0.01        1.09      1.09 o 
   5   6  10        4.95        4.68      1.64 o 
  -4   7  10        0.22       -1.03      1.03 o 
  -3   7  10       10.02        9.18      1.40 o 
  -2   7  10        3.18        1.58      1.63 o 
  -1   7  10       28.78       28.12      1.51 o 
   0   7  10       33.52       35.54      1.84 o 
   1   7  10        5.53        3.67      1.25 o 
   2   7  10      104.01      108.35      3.87 o 
   3   7  10        2.03        3.76      1.30 o 
   4   7  10        5.05        4.75      1.83 o 
   5   7  10        0.06        0.57      1.62 o 
  -4   8  10        0.50        0.65      1.33 o 
  -3   8  10        0.15        2.26      1.33 o 
  -2   8  10       28.75       29.50      2.07 o 
  -1   8  10        5.74        4.70      1.12 o 
   0   8  10       15.35       13.93      1.78 o 
   1   8  10       49.51       47.94      4.30 o 
   2   8  10        0.25       -1.36      1.70 o 
   3   8  10       35.54       36.81      3.63 o 
   4   8  10        3.37        1.68      2.03 o 
   5   8  10        0.02       -0.06      1.50 o 
  -3   9  10        0.61        0.66      1.29 o 
  -2   9  10        0.56       -0.08      1.29 o 
  -1   9  10       18.00       19.58      2.20 o 
   0   9  10        4.12        4.71      1.20 o 
   1   9  10        0.11        2.05      2.03 o 
   2   9  10       12.38       11.36      2.66 o 
   3   9  10        2.48        1.46      2.09 o 
   4   9  10        0.29        1.30      1.99 o 
   5   9  10        4.56        4.44      2.35 o 
  -2  10  10        7.76        9.27      1.87 o 
  -1  10  10        2.15        1.66      1.46 o 
   0  10  10        8.76        9.55      2.26 o 
   1  10  10        1.54        2.14      1.46 o 
   2  10  10        0.75        1.34      2.09 o 
   3  10  10        9.14        7.91      2.70 o 
   4  10  10        0.48       -1.87      1.87 o 
   5  10  10        6.19        8.19      2.76 o 
  -1  11  10        3.82        6.26      1.93 o 
   0  11  10        0.00       -0.46      1.30 o 
   1  11  10        3.86        3.17      1.62 o 
   2  11  10        5.77        6.57      2.64 o 
   3  11  10        0.10        1.68      2.17 o 
   4  11  10        0.76        1.60      2.53 o 
   1  12  10        1.57        1.50      1.75 o 
   2  12  10        0.26        1.12      2.60 o 
   0  -6  11        2.31        2.62      1.14 o 
   1  -6  11        0.31       -0.09      0.70 o 
   2  -6  11        0.24        1.00      0.87 o 
   3  -6  11       22.50       27.73      1.69 o 
  -2  -5  11        0.22       -0.20      1.16 o 
  -1  -5  11        0.19       -0.28      1.01 o 
   0  -5  11        0.62       -0.81      0.81 o 
   1  -5  11        4.30        6.97      0.81 o 
   2  -5  11        2.03        1.53      0.57 o 
   3  -5  11        5.07        5.46      0.78 o 
   4  -5  11        1.41        1.09      0.89 o 
   5  -5  11        2.65        4.25      2.09 o 
  -3  -4  11        2.98        4.20      1.54 o 
  -2  -4  11        8.57       11.34      1.60 o 
  -1  -4  11        6.39        7.52      1.16 o 
   0  -4  11        4.41        4.18      0.87 o 
   1  -4  11        1.11        0.39      0.68 o 
   2  -4  11        0.38       -0.10      0.44 o 
   3  -4  11        4.58        6.02      1.03 o 
   4  -4  11        8.65        8.24      1.09 o 
   5  -4  11        8.26       15.40      2.59 o 
  -3  -3  11        0.54        0.27      0.84 o 
  -2  -3  11       29.13       34.74      2.21 o 
  -1  -3  11        1.26       -0.12      0.65 o 
   2  -3  11        2.53        3.41      0.47 o 
   3  -3  11        1.94        1.31      0.64 o 
   4  -3  11       12.11        7.18      1.52 o 
   5  -3  11        1.64        2.76      1.44 o 
   6  -3  11        0.00        3.65      1.70 o 
  -4  -2  11        4.34        4.22      1.17 o 
  -3  -2  11        6.75       11.08      2.62 o 
  -2  -2  11       13.31       15.86      1.94 o 
   2  -2  11        5.17        4.56      0.77 o 
   3  -2  11       11.21        9.41      1.28 o 
   4  -2  11        2.49        1.50      1.07 o 
   5  -2  11        0.23        0.12      1.26 o 
   6  -2  11        3.66        6.06      1.91 o 
  -4  -1  11        1.39        2.45      1.11 o 
  -3  -1  11       11.66       13.35      1.29 o 
  -2  -1  11        7.09        9.27      0.93 o 
  -1  -1  11       13.54       14.91      1.10 o 
   2  -1  11        6.27        6.45      0.87 o 
   3  -1  11        3.53        2.62      0.99 o 
   4  -1  11        4.34        3.91      1.24 o 
   5  -1  11        0.62       -0.97      0.97 o 
   6  -1  11        0.22       -0.37      1.38 o 
  -4   0  11        0.49       -0.95      0.95 o 
  -3   0  11        3.25        3.56      1.02 o 
  -2   0  11        5.58        6.50      0.92 o 
  -1   0  11        3.22        4.79      0.66 o 
   2   0  11        0.11        0.24      0.69 o 
   3   0  11        2.09        2.70      1.05 o 
   4   0  11       35.80       37.80      2.51 o 
   5   0  11        3.24        6.00      1.58 o 
   6   0  11        4.38        4.24      1.66 o 
  -4   1  11        1.14        2.13      1.88 o 
  -3   1  11       18.37       21.68      1.56 o 
  -2   1  11        0.02        0.29      0.76 o 
  -1   1  11       14.51       15.32      2.16 o 
   0   1  11        9.93       11.57      0.78 o 
   1   1  11        0.19       -0.20      0.67 o 
   2   1  11        4.85        6.37      1.05 o 
   3   1  11        8.43        5.52      1.20 o 
   4   1  11        3.34        3.51      1.32 o 
   5   1  11        9.03        7.44      1.70 o 
   6   1  11        0.56       -0.20      1.36 o 
  -4   2  11        2.08        1.68      0.92 o 
  -3   2  11        5.33        4.06      0.86 o 
  -2   2  11        0.16        0.40      0.61 o 
  -1   2  11       30.75       30.50      1.43 o 
   0   2  11        2.56        3.62      0.70 o 
   1   2  11       15.32       17.93      1.48 o 
   2   2  11        0.17       -0.59      0.85 o 
   3   2  11       15.78       10.87      1.54 o 
   4   2  11        3.03        2.23      1.24 o 
   5   2  11        0.50       -0.79      1.22 o 
   6   2  11        3.97        3.55      1.76 o 
  -4   3  11        0.47       -0.36      0.84 o 
  -3   3  11        3.26        2.43      0.87 o 
  -2   3  11        0.04        0.09      0.63 o 
  -1   3  11        0.03        0.06      0.55 o 
   0   3  11        7.71        6.14      1.08 o 
   1   3  11       91.98      102.04      3.41 o 
   2   3  11       66.72       61.86      2.42 o 
   3   3  11        4.60        5.03      1.06 o 
   4   3  11        9.50       10.44      1.28 o 
   5   3  11        1.30        2.17      1.46 o 
  -4   4  11        2.56        3.70      2.00 o 
  -3   4  11        1.14        0.93      0.80 o 
  -2   4  11        9.41        7.64      0.90 o 
  -1   4  11       14.06       16.16      1.02 o 
   0   4  11       16.33       16.18      1.16 o 
   1   4  11       85.52       88.98      3.05 o 
   2   4  11        0.73        0.66      1.12 o 
   3   4  11       11.32        8.93      1.67 o 
   4   4  11        1.16        1.31      1.89 o 
   5   4  11       33.70       30.18      2.92 o 
  -4   5  11        0.00        0.01      1.02 o 
  -3   5  11        0.32        0.47      1.00 o 
  -2   5  11        1.50        0.30      0.67 o 
  -1   5  11        0.31        1.32      0.67 o 
   0   5  11        3.88        3.80      0.91 o 
   1   5  11       59.89       63.15      2.73 o 
   2   5  11        8.86        9.56      1.40 o 
   3   5  11        0.44        1.14      0.99 o 
   4   5  11        4.88        4.06      1.46 o 
  -4   6  11        6.25        4.91      1.37 o 
  -3   6  11        2.97        4.24      2.81 o 
  -2   6  11        0.80        1.15      0.88 o 
  -1   6  11        1.46        2.22      0.78 o 
   0   6  11       68.54       70.75      2.42 o 
   1   6  11        2.88        2.34      1.13 o 
   2   6  11        5.75        7.59      3.05 o 
   3   6  11        0.19       -0.63      1.00 o 
   4   6  11        3.69        2.98      1.41 o 
  -3   7  11        0.02        1.19      1.14 o 
  -2   7  11        0.62       -0.90      0.90 o 
  -1   7  11        8.45       10.16      1.12 o 
   0   7  11        0.18       -0.11      1.24 o 
   1   7  11       52.51       47.72      3.75 o 
   2   7  11        5.58        5.93      1.41 o 
   3   7  11        0.36        0.83      1.62 o 
   4   7  11        0.16       -0.08      1.50 o 
   5   7  11        1.71        2.09      1.78 o 
  -3   8  11        3.42        2.12      1.54 o 
  -2   8  11        3.94        4.80      1.32 o 
  -1   8  11       10.37       13.43      2.89 o 
   0   8  11       27.89       28.46      2.74 o 
   1   8  11        2.15        3.20      2.11 o 
   2   8  11        2.22        4.08      2.03 o 
   3   8  11        1.48       -0.10      1.87 o 
   4   8  11        2.51        2.35      2.03 o 
   5   8  11        0.62        1.74      1.97 o 
  -2   9  11        9.71        8.47      3.95 o 
  -1   9  11        0.17        1.48      1.30 o 
   0   9  11        0.02        0.60      1.78 o 
   1   9  11        0.47        1.54      1.29 o 
   2   9  11        5.39        4.83      2.56 o 
   3   9  11        9.77        7.10      2.62 o 
   4   9  11        0.08       -1.72      1.72 o 
   5   9  11        0.00       -0.04      2.03 o 
  -1  10  11        9.77        7.41      2.71 o 
   0  10  11        3.14        2.87      1.60 o 
   1  10  11        3.33        3.33      2.37 o 
   2  10  11        0.65        1.80      2.39 o 
   3  10  11       10.93       12.19      3.06 o 
   4  10  11        0.42       -1.83      2.09 o 
   0  11  11        4.52        3.94      2.24 o 
   1  11  11        0.23        0.37      1.51 o 
   2  11  11        5.91        8.21      2.84 o 
   3  11  11        2.41       -0.71      2.33 o 
   1  -5  12        1.95        2.77      0.69 o 
   2  -5  12        5.39        7.40      0.93 o 
  -1  -4  12        1.11        1.54      0.97 o 
   0  -4  12       10.73        8.64      0.99 o 
   1  -4  12       17.92       19.35      0.99 o 
   2  -4  12       10.35       14.00      1.17 o 
   3  -4  12        7.01        7.42      1.38 o 
   4  -4  12        4.40        5.90      1.60 o 
  -2  -3  12        1.36        1.14      1.14 o 
  -1  -3  12       19.84       18.56      1.46 o 
   2  -3  12        3.27        4.38      0.65 o 
   3  -3  12        9.60       11.68      1.48 o 
   4  -3  12        0.01        1.93      1.24 o 
   5  -3  12       19.27       24.62      2.56 o 
  -2  -2  12       36.61       37.52      2.31 o 
   2  -2  12       30.69       33.22      1.66 o 
   3  -2  12        8.87       10.18      1.34 o 
   4  -2  12        4.78        2.11      1.18 o 
   5  -2  12        1.78        2.72      1.46 o 
  -3  -1  12        9.66        9.96      1.72 o 
  -2  -1  12       16.72       22.23      1.87 o 
   2  -1  12        5.34        7.54      1.01 o 
   3  -1  12       13.71       14.89      1.56 o 
   4  -1  12        2.61        1.07      1.12 o 
   5  -1  12        0.14       -0.91      1.18 o 
   6  -1  12        4.67        6.06      1.95 o 
  -3   0  12        0.04       -0.89      0.89 o 
  -2   0  12       38.22       43.86      1.81 o 
  -1   0  12        3.76        3.83      0.97 o 
   2   0  12        0.37        0.87      0.79 o 
   3   0  12       14.66       16.97      1.66 o 
   4   0  12        4.03        3.69      1.28 o 
   5   0  12        9.06       11.42      1.87 o 
   6   0  12        0.33        0.45      1.44 o 
  -3   1  12        8.25        7.24      1.26 o 
  -2   1  12        0.39        1.53      1.70 o 
  -1   1  12        0.04        0.28      0.89 o 
   0   1  12        0.10        0.17      0.52 o 
   1   1  12        9.20       10.16      1.12 o 
   2   1  12       19.25       24.15      1.72 o 
   3   1  12        1.17        1.14      1.03 o 
   4   1  12        4.29        3.37      1.42 o 
   5   1  12        8.62        6.35      1.68 o 
   6   1  12        0.00       -0.95      1.48 o 
  -3   2  12        5.66        5.76      0.97 o 
  -2   2  12        0.46       -0.33      0.64 o 
  -1   2  12        5.24        6.58      0.76 o 
   0   2  12        0.02        0.01      0.60 o 
   1   2  12       11.47       11.07      1.32 o 
   2   2  12        0.07        0.14      0.93 o 
   3   2  12        0.80        1.05      1.18 o 
   4   2  12        6.63        7.16      1.62 o 
   5   2  12        1.43       -0.20      1.26 o 
  -3   3  12       20.23       31.40      2.96 o 
  -2   3  12        0.52        0.90      0.76 o 
  -1   3  12        4.61        5.67      1.44 o 
   0   3  12       26.18       30.60      2.57 o 
   1   3  12        0.37        0.09      0.86 o 
   2   3  12        6.76        7.58      1.20 o 
   3   3  12        0.53        1.66      1.51 o 
   4   3  12       14.58       15.31      2.03 o 
   5   3  12        4.67        7.02      1.89 o 
  -3   4  12        0.72        2.03      0.97 o 
  -2   4  12        0.63        0.57      0.73 o 
  -1   4  12        0.77        1.66      0.69 o 
   0   4  12        5.46        6.11      0.94 o 
   1   4  12        4.08        5.97      1.19 o 
   2   4  12        0.64        0.80      0.97 o 
   3   4  12        1.75        1.05      0.92 o 
   4   4  12        1.57        0.32      1.36 o 
   5   4  12        0.07       -0.16      1.42 o 
  -3   5  12        0.08        0.59      1.17 o 
  -2   5  12        3.34        2.18      0.81 o 
  -1   5  12        0.39        1.33      0.70 o 
   0   5  12       36.38       43.32      1.91 o 
   1   5  12        0.39        0.83      0.99 o 
   2   5  12        8.47       10.96      1.46 o 
   3   5  12        0.14        1.38      1.04 o 
   4   5  12        0.18        0.26      1.02 o 
  -3   6  12       11.57       10.64      1.52 o 
  -2   6  12        0.95        1.30      1.03 o 
  -1   6  12        0.22        1.28      0.78 o 
   0   6  12        0.13        2.06      0.90 o 
   1   6  12        0.08        0.33      1.07 o 
   2   6  12       58.94       60.95      3.35 o 
   3   6  12        3.87        4.73      1.30 o 
   4   6  12        1.44        2.88      1.80 o 
  -2   7  12        2.64        4.15      1.19 o 
  -1   7  12        4.77        5.31      1.17 o 
   0   7  12       15.38       15.71      1.53 o 
   1   7  12       79.93       84.41      3.62 o 
   2   7  12       15.81       19.55      3.52 o 
   3   7  12        0.16       -0.37      1.70 o 
   4   7  12        1.04       -0.34      1.58 o 
  -2   8  12        1.61        1.11      1.38 o 
  -1   8  12        3.52        4.36      1.26 o 
   0   8  12        9.22        9.77      1.40 o 
   1   8  12       18.28       17.11      2.02 o 
   2   8  12        0.51        4.08      2.37 o 
   3   8  12        3.23        2.13      2.03 o 
   4   8  12        4.18        4.16      2.29 o 
  -1   9  12        0.08       -0.29      1.45 o 
   0   9  12        9.62        9.20      1.85 o 
   1   9  12        0.04        0.03      1.29 o 
   2   9  12        1.56        2.47      2.15 o 
   3   9  12        6.72       11.38      2.90 o 
   4   9  12        0.12        1.38      2.23 o 
   1  10  12        2.95        0.93      1.57 o 
   2  10  12        6.53        6.85      2.66 o 
   2  -3  13        8.85       10.46      1.20 o 
   2  -2  13       22.72       23.24      1.56 o 
   3  -2  13        5.92        8.38      1.30 o 
   4  -2  13        9.02       10.24      1.72 o 
  -1  -1  13        0.47       -0.81      0.81 o 
   2  -1  13       60.55       67.98      2.53 o 
   3  -1  13        7.69        9.82      1.44 o 
   4  -1  13        0.13       -0.32      1.14 o 
  -1   0  13        5.60        5.82      1.16 o 
   2   0  13       10.64       10.00      1.24 o 
   3   0  13        1.61        1.28      1.18 o 
   4   0  13        0.07        1.74      1.22 o 
   5   0  13        0.07       -0.18      1.36 o 
  -2   1  13        7.28        7.92      1.10 o 
  -1   1  13        6.80        8.30      1.05 o 
   0   1  13        3.50        6.29      1.01 o 
   1   1  13        1.26        0.41      0.81 o 
   2   1  13        2.85        3.06      1.07 o 
   3   1  13        0.09        1.64      1.12 o 
   4   1  13        2.79        2.13      1.32 o 
   5   1  13        4.10        4.26      1.76 o 
  -2   2  13        1.49        3.04      1.03 o 
  -1   2  13       12.49       18.87      1.07 o 
   0   2  13        6.57        5.20      0.86 o 
   1   2  13        0.44        0.03      0.67 o 
   2   2  13        2.95        3.24      1.20 o 
   3   2  13        4.92        5.21      1.40 o 
   4   2  13       16.93       18.05      2.15 o 
   5   2  13        4.64        4.16      1.68 o 
  -2   3  13        3.65        4.15      0.92 o 
  -1   3  13        6.22        6.12      0.86 o 
   0   3  13       10.91       11.84      1.29 o 
   1   3  13        5.29        5.46      1.38 o 
   2   3  13        1.30        2.15      1.28 o 
   3   3  13        1.22        2.13      1.40 o 
   4   3  13        5.46        6.10      1.78 o 
   5   3  13        6.74        6.79      1.97 o 
  -2   4  13        0.00       -0.30      0.81 o 
  -1   4  13        0.07       -0.21      0.68 o 
   0   4  13        0.66        0.43      0.79 o 
   1   4  13        1.92        0.69      1.05 o 
   2   4  13        0.16        0.35      0.99 o 
   3   4  13        2.21        4.10      1.25 o 
   4   4  13        0.61       -1.22      1.36 o 
  -2   5  13        5.43        6.98      1.11 o 
  -1   5  13        0.36        0.76      0.79 o 
   0   5  13        2.53        2.25      0.97 o 
   1   5  13        6.40        6.53      1.39 o 
   2   5  13        9.75       10.19      1.58 o 
   3   5  13        4.62        7.71      1.45 o 
   4   5  13        0.02        1.03      1.54 o 
  -1   6  13        0.56       -0.16      0.83 o 
   0   6  13        0.04       -0.40      0.88 o 
   1   6  13       20.47       19.93      2.18 o 
   2   6  13        7.34        8.79      2.55 o 
   3   6  13        1.65        2.93      1.29 o 
  -1   7  13        1.78        1.63      1.17 o 
   0   7  13        3.18        2.40      1.13 o 
   1   7  13        2.90        2.84      1.36 o 
   2   7  13        0.02       -1.62      1.89 o 
   3   7  13        1.08        1.20      2.05 o 
   0   8  13        0.59       -0.36      1.53 o 
   1   8  13        3.54        4.93      1.59 o 
   2   8  13        0.48        0.34      2.11 o 
   3   8  13        0.00       -0.65      1.97 o 
   1   1  14        0.35        0.04      0.93 o 
   2   1  14        0.78        0.39      1.03 o 
   3   1  14        8.48       12.21      1.74 o 
   0   2  14        0.11       -0.24      1.01 o 
   1   2  14        5.47        3.59      1.24 o 
   2   2  14       19.17       21.62      1.95 o 
   3   2  14       21.29       21.58      2.17 o 
   0   3  14        8.34        6.33      1.54 o 
   1   3  14        4.85        3.36      0.98 o 
   2   3  14       11.43       14.38      1.89 o 
   3   3  14       18.67       22.25      2.37 o 
   0   4  14        1.10       -0.39      1.42 o 
   1   4  14        3.95        2.46      1.03 o 
   2   4  14        2.21       -0.39      1.42 o 
   3   4  14        5.25        5.54      1.76 o 
   1   5  14        0.02        0.05      0.92 o 
   2   5  14        0.86       -0.59      1.19 o 
   3   5  14       12.65       14.40      2.35 o 
   2   6  14        1.92        1.03      2.03 o 
                                                 
